# Supplementary material for: The association of Helicobacter pylori infection with serum lipid profiles: An evaluation based on a combination of meta-analysis and a propensity score-based observational approach
Source: PLoS One. 2020 Jun 8;15(6):e0234433. doi: 10.1371/journal.pone.0234433 (PMC7279579; doi:10.1371/journal.pone.0234433)
Supplement: S1 Table — (XLSX) [file pone.0234433.s001.xlsx]

## Sheet: Supplemental Table S1
	Table S1. Distributions of the values of HDL-C, LDL-C, TC, and TG categorized based on the status of serum Helicobacter pylori IgG antibody and age groups of males
													HDL-C				LDL-C				TC				TG
													seropositive N=2701	seronegative N=6075			seropositive N=2701	seronegative N=6075			seropositive N=2701	seronegative N=6075			seropositive N=2701	seronegative N=6075
	Age(year)
		<40 N=1328											56.8 (13.0)	58.1 (13.8)			120.3 (30.2)	118.2 (29.8)			191.2 (32.0)	190.3 (31.5)			112.1 (67.9)	111.1 (65.2)
		40-49 N=3068											58.1 (14.1)	58.7 (15.3)			128.0 (31.6)	125.5 (31.3)			201.7 (34.2)	200.4 (32.5)			125.5 (95.3)	128.3 (87.0)
		50-59 N=3058											57.6 (14.7)	59.9 (14.9)			131.0 (28.8)	127.7 (28.9)			204.5 (30.4)	203.6 (30.3)			129.1 (96.5)	130.5 (89.2)
		60≦ N=1322											60.1 (15.4)	61.5 (15.4)			129.3 (27.1)	127.9 (28.1)			204.2 (29.5)	204.2 (29.0)			117.8 (69.8)	117.3 (70.4)
		all ages N=8776											58.3 (14.6)	59.3 (15.0)			129.0 (29.4)	125.1 (30.2)			202.7 (31.4)	199.9 (31.6)			124.1 (88.4)	124.7 (82.8)
		t-value											2.8062				5.6733				3.792				0.2886
		df											5285.3				5309.9				5207.5				4888.6
		P-value											0.005				<0.001				<0.001				0.773
		effect size											0.07				0.13				0.09				0.01
	Welche's t-test shows a significance test. Cohen's d shows effect size. A two-tailed P value less of than 0.05 was considered statistically significant. Numbers in parentheses show the standard deviation of the mean.
