# Supplementary material for: The association of Helicobacter pylori infection with serum lipid profiles: An evaluation based on a combination of meta-analysis and a propensity score-based observational approach
Source: PLoS One. 2020 Jun 8;15(6):e0234433. doi: 10.1371/journal.pone.0234433 (PMC7279579; doi:10.1371/journal.pone.0234433)
Supplement: S2 Table — (XLSX) [file pone.0234433.s002.xlsx]

## Sheet: Supplemental Table S2
	Table S2. Distributions of the values of HDL-C, LDL-C, TC, and TG categorized based on the status of serum Helicobacter pylori IgG antibody and age groups of females
													HDL-C				LDL-C				TC				TG
													seropositive N=1845	seronegative N=5058			seropositive N=1845	seronegative N=5058			seropositive N=1845	seronegative N=5058			seropositive N=1845	seronegative N=5058
	Age(year)
		<40 N=1211											70.6 (14.1)	73.1 (15.2)			106.8 (28.5)	99.5 (25.8)			186.6 (30.4)	180.9 (28.9)			66.9 (40.0)	63.4 (33.1)
		40-49 N=2617											71.0 (15.1)	73.7 (15.6)			115.4 (29.0)	111.7 (29.2)			195.7 (32.4)	194.7 (30.5)			73.1 (41.1)	73.1 (55.7)
		50-59 N=2327											71.0 (15.5)	74.8 (17.0)			134.5 (29.1)	130.4 (30.1)			216.7 (30.8)	216.1 (31.2)			87.3 (46.4)	85.8 (43.0)
		60≦ N=748											69.1 (16.4)	72.7 (16.7)			142.4 (30.3)	135.5 (29.5)			224.4 (31.5)	220.6 (30.5)			97.6 (74.9)	92.8 (58.8)
		all ages N=6903											70.6 (15.5)	73.8 (16.0)			128.5 (31.6)	116.6 (31.4)			209.9 (33.8)	200.2 (33.5)			83.7 (52.4)	76.3 (49.3)
		t-value											7.5314				13.8905				10.6557				5.2729
		df											3386.7				3258.9				3245.4				3109.7
		P-value											<0.001				<0.001				<0.001				<0.001
		effect size											0.2				0.38				0.29				0.15
	The P-value indicate by Welch's t-test. Effect size indicate by Cohen's d. A two-tailed P value less of than 0.05 was considered statistically significant. Numbers in parentheses show the standard deviation of the mean.
