# Supplementary material for: The association of Helicobacter pylori infection with serum lipid profiles: An evaluation based on a combination of meta-analysis and a propensity score-based observational approach
Source: PLoS One. 2020 Jun 8;15(6):e0234433. doi: 10.1371/journal.pone.0234433 (PMC7279579; doi:10.1371/journal.pone.0234433)
Supplement: S3 Table — (XLSX) [file pone.0234433.s003.xlsx]

## Sheet: Table S3
Table S3. Estimation of the absolute standardized mean differences before and after matching the respective covariates to compare Helicobacter pylori seropositivity and seronegativity in generally healthy individuals.
																											Before matching
Helicobacter pylori infection																											seropositive										seronegative								ASD
n																											N=5071										N=11920
Age [mean (sd)]																											53.43 (8.92)										47.98 (9.01)								0.608
Gender [Male(%)]																											3016 (59.5)										6571 (55.1)								0.088
BMI [mean (sd)]																											23.11 (3.18)										22.82 (3.39)								0.086
AST（GOT） [mean (sd)]																											22.62 (9.36)										21.75 (13.00)								0.077
ALT（GPT） [mean (sd)]																											24.26 (18.07)										23.90 (18.81)								0.019
ALP [mean (sd)]																											202.79 (61.75)										191.61 (56.73)								0.188
γ-GTP [mean (sd)]																											39.77 (47.57)										35.99 (40.11)								0.086
T-Bil [mean (sd)]																											0.81 (0.32)										0.83 (0.33)								0.046
TP [mean (sd)]																											7.09 (0.38)										7.08 (0.37)								0.036
Alb [mean (sd)]																											4.30 (0.23)										4.34 (0.23)								0.175
HbA1c [mean (sd)]																											5.51 (0.61)										5.42 (0.58)								0.147
FBG [mean (sd)]																											97.04 (18.03)										95.41 (16.41)								0.094
SBP [mean (sd)]																											117.98 (16.52)										115.41 (16.10)								0.158
DBP [mean (sd)]																											74.25 (10.76)										72.50 (10.72)								0.163
UA [mean (sd)]																											5.43 (1.34)										5.30 (1.39)								0.097
RBC [mean (sd)]																											465.99 (43.31)										465.81 (43.69)								0.004
WBC [mean (sd)]																											54.44 (14.17)										52.56 (14.76)								0.13
Hb [mean (sd)]																											14.12 (1.49)										14.10 (1.49)								0.012
Hct [mean (sd)]																											42.86 (3.84)										42.79 (3.83)								0.019
PLT [mean (sd)]																											23.49 (5.24)										23.65 (5.17)								0.031
MCV [mean (sd)]																											92.20 (5.08)										92.09 (5.08)								0.022
MCH [mean (sd)]																											30.37 (2.08)										30.35 (2.05)								0.012
MCHC [mean (sd)]																											32.94 (1.06)										32.96 (1.04)								0.018
Drinking (YES%)																											3081 (60.8)										7207 (60.5)								0.006
Smoking habit (%)
	Current smoker																										940 (18.5)										2376 (19.9)								0.035
	Former smoker																										1598 (31.5)										3119 (26.2)								0.118
	Never smoker																										2533 (50.0)										6425 (53.9)								0.079
Weight controls [YES(%)]
	Have you gained over 10 kg from your weight at age 20?																										1975 (38.9)										4325 (36.3)								0.055
	Did you gain or lose over 3 kg during the past year?																										1214 (23.9)										3228 (27.1)								0.072
Fitness habits [YES(%)]
	Are you in a habit of doing exercise to sweat lightly for over 30 minutes a time, 2 times weekly, for over a year?																										1361 (26.8)										2697 (22.6)								0.098
	In your daily life do you walk or do any equivalent amount of physical activity more than one hour a day?																										1682 (33.2)										3848 (32.3)								0.019
Dietary habits [YES(%)]
	Do you eat supper two hours before bedtime more than 3 times a week?																										1366 (26.9)										3785 (31.8)								0.106
	Do you eat snacks after supper more than 3 times a week?																										775 (15.3)										1967 (16.5)								0.033
	Do you skip breakfast more than 3 times a week ?																										615 (12.1)										1753 (14.7)								0.076
	Absolute standardized difference (ASD) shows the degree of homogenization of the confounding factor before and after PS matching. ASD <0.10 implies a good balance between the two groups. Drinking, dietary habits and weight controls were treated as a dichotomous variable (yes/no). HDL-C: high-density lipoprotein cholesterol, LDL-C: low-density lipoprotein cholesterol, TC: total cholesterol, TG: tr…
