# Supplementary material for: The association of Helicobacter pylori infection with serum lipid profiles: An evaluation based on a combination of meta-analysis and a propensity score-based observational approach
Source: PLoS One. 2020 Jun 8;15(6):e0234433. doi: 10.1371/journal.pone.0234433 (PMC7279579; doi:10.1371/journal.pone.0234433)
Supplement: S4 Table — (XLSX) [file pone.0234433.s004.xlsx]

## Sheet: Supplemental Table S3
Table S4. A summary of the characteristics of cohort and case-control studies included in a meta-analysis, which was performed to compare the association of Helicobacter pylori to lipid profile
Study	Study population	Study period	Study design	Serum lipid profile (Units)	Sample size		a unit of measure for lipid profile		H. pylori infection antibody test	Outcomes
					positive	negative	positive	negative
Patel P. 1995 [1]	Britain	Not specified	Case-Control	TC (mmol/l)	191	197	TC mean (SD); 5.953 (1.071)	mean (SD); 5.937 (1.089)	ELISA; Helico-G	Coronary heart disease
Niemelä S. 1996 [2]	Finland	Not specified	Case-Control	HDL-C (mmol/l) TC (mmol/l) TG (mmol/l)	CHD patients 74 Controls 62	42 54	CHD patients HDL-C median (quartiles); 0.97 (0.9-1.2) TC median (quartiles); 6.26 (5.6-7.1) TG median (quartiles); 1.87 (1.4-2.5) Controls HDL-C median (quartiles); 1.18 (1.0-1.4) TC median (quartiles); 5.71 (4.9-6.7) TG median (quartiles); 1.50 (1.1-1.9)	median (quartiles); 1.06 (0.8-1.3) median (quartiles); 6.46 (5.5-7.2) median (quartiles); 1.75 (1.1-2.3) median (quartiles); 1.32 (1.1-1.5) median (quartiles); 5.64 (5.2-6.2) median (quartiles); 1.17 (0.9-1.5)	ELISA	Coronary heart disease
Minami J. 2002 [3]	Japan	August 1995 - February 2000	Case-Control	HDL-C (mg/dL) LDL-C (mg/dL) TC (mg/dL) TG (mg/dL)	234	142	HDL-C mean (SD); 52.4 (0.9) LDL-C mean (SD); 121 (2) TC mean (SD); 202 (2) TG mean (SD); 139 (6)	Mean (SD); 53.0 (1.0) Mean (SD); 121 (7) Mean (SD); 204 (3) Mean (SD); 153 (10)	EIA	Blood pressure Serum lipids Fasting blood glucos
Chimienti G. 2003 [4]	Italy	Not specified	Case-Control	HDL-C (mg/dL) LDL-C (mg/dL) TC (mg/dL) TG (mg/dL)	CagA(+) 66 CagA(-) 77	59	CagA(+) HDL-C mean (SD); 40.8 (9.4) LDL-C mean (SD); 130.8 (31.9) TC mean (SD); 198.5 (38.3) TG median (quartiles); 128.0 (86.5-180.5) CagA(-) HDL-C mean (SD); 40.3 (10.1) LDL-C mean (SD); 138.6 (36.2) TC mean (SD); 210.4 (41.9) TG median (quartiles); 127.0 (98.0-190.5)	mean (SD); 41.7 (10.1) mean (SD); 124.3 (32.6) mean (SD); 192.3 (33.9) median (quartiles); 122.0 (89.0-163.5)	ELISA	Lipoprotein(a)
Saijo Y. 2005 [5]	Japan	Not specified	Case-Control	HDL-C (mg/dL) TC (mg/dL) TG (mg/dL)	Male 1586 Female 358	1826 496	Male HDL-C mean (SD); 55.5 (13.9) TC mean (SD); 209.1 (33.8) TG median (quartiles); 108 (77-156) Female HDL-C mean (SD); 67.9 (14.9) TC mean (SD); 213.9 (30.3) TG median (quartiles); 74 (53-97)	mean (SD); 57.8 (14.7) mean (SD); 205.9 (32.9) median (quartiles); 103 (74-150) mean (SD); 71.0 (15.0) mean (SD); 204.3 (33.0) median (quartiles); 61 (48-88)	EIA; E plate	C-reactive protein pulse wave velocity arterial stiffness
Osawa H. 2005 [6]	Japan	Not specified	Case-Control	HDL-C (mg/dL) TC (mg/dL) TG (mg/dL)	50	110	mean (SD); 60.7 (1.2) TC mean (SD); 194 (3) TG mean (SD); 93 (4)	HDL-C mean (SD); 61.4 (2.7) TC mean (SD); 196 (4) TG mean (SD); 99 (6)	The bacterial culture and histological examination	Plasma ghrelin levels
Sung KC. 2005 [7]	Korea	2001 - 2002	Case-Control	HDL-C (mg/dL) LDL-C (mg/dL) TC (mg/dL) TG (mg/dL)	41818	17163	HDL-C mean (SD); 54.4 (13.3) LDL-C mean (SD); 123.2 (31.2) TC mean (SD); 201.6 (36.5) TG mean (SD); 139.2 (98.7)	HDL-C mean (SD); 56.0 (13.9) LDL-C mean (SD); 120.5 (31.7) TC mean (SD); 198.6 (37.0) TG mean (SD); 133.6 (98.7)	ELISA; COBAS CORE	Cardiovascular Disease
Yura A. 2007 [8]	Japan	Not specified	Case-Control	HDL-C (mg/dL) LDL-C (mg/dL) TC (mg/dL) TG (mg/dL)	159	175	HDL-C mean (SD); 57.6 (1.1) LDL-C mean (SD); 137.2 (2.9) TC mean (SD); 200.4 (2.4) TG mean (SD); 163.7 (7.5)	HDL-C mean (SD); 62.1 (1.2) LDL-C mean (SD); 126.6 (3.1) TC mean (SD); 198.8 (2.5) TG mean (SD); 154.8 (7.5)	EIA	Atrophic gastritis (pepsinogen)
Longo-Mbenza B. 2007 [9]	Congo	January 1999 - September 1999	Case-Control	HDL-C (mg/dL) TC (mg/dL) TG (mg/dL)	128	77	HDL-C mean (SD); 57.6 (1.1) TC mean (SD); 200.4 (2.4) TG mean (SD); 163.7 (7.5)	HDL-C mean (SD); 62.1 (1.2) TC mean (SD); 198.8 (2.5) TG mean (SD); 154.8 (7.5)	ELISA	The metabolic syndrome Insulin resistance
Kogawa T. 2008 [10]	Japan	2005.4.15 - 2005.4.26	Case-Control	HDL-C (mg/dL) LDL-C (mg/dL) TC (mg/dL)	Male 160 Female 237	106 182	Male HDL-C mean (SD); 58.3 (16.8) LDL-C mean (SD); 116.6 (29.9) TC mean (SD); 196.3 (31.6) Female HDL-C mean (SD); 65.4 (14.4) LDL-C mean (SD); 129.9 (32.3) TC mean (SD); 211.2 (35.8)	mean (SD); 57.8 (14.2) mean (SD); 114.6 (29.5) mean (SD); 196.2 (33.5) mean (SD); 66.4 (3.9) mean (SD); 119.5 (2.3) mean (SD); 200.9 (34.1)	EIA	pulse wave velocity
Kucukazman M. 2009 [11]	Not specified	Not specified	Case-Control	HDL-C (mg/dL) LDL-C (mg/dL) TC (mg/dL) TG (mg/dL)	163	81	HDL-C mean (SD); 48 (15) LDL-C mean (SD); 128 (30) TC mean (SD); 204 (39) TG mean (SD); 148 (68)	mean (SD); 46 (14) mean (SD); 116 (32) mean (SD); 189 (42) mean (SD); 144 (67)	The updated Sydney system	Lipid levels
Jia EZ. 2009 [12]	China	2004 - 2006	Case-Control	HDL-C (mmol/L) LDL-C (mmol/L) TC (mmol/L) TG (mmol/L)	596	365	HDL-C median (quartiles); 0.97 (0.83-1.13) LDL-C median (quartiles); 2.37 (1.93-2.84) TC median (quartiles); 4.05 (3.49-4.58) TG median (quartiles); 1.42 (1.01-2.06)	median (quartiles); 1.02 (0.86-1.19) median (quartiles); 2.32 (1.87-2.84) median (quartiles); 4.10 (3.51-4.61) median (quartiles); 1.40 (0.98-2.01)	Current infection marker (CIM) test	Gensini's score vessel score
Aksoy H. 2009 [13]	Not specified	Not specified	Case-Control	HDL-C (mg/dL) LDL-C (mg/dL) TC (mg/dL) TG (mg/dL)	preeclampsia 43 Controls 18	10 12	preeclampsia HDL-C mean (SD); 52.44 (14.41) LDL-C mean (SD); 157.51 (46.18) TC mean (SD); 277.05 (60.83) TG mean (SD); 329.30 (168.24) Controls HDL-C mean (SD); 50.33 (7.10) LDL-C mean (SD); 144.61 (49.26) TC mean (SD); 246.78 (54.05) TG mean (SD); 252.22 (101.56)	HDL-C mean (SD); 44.70 (11.75) LDL-C mean (SD); 101.90 (39.24) TC mean (SD); 202.50 (54.00) TG mean (SD); 255.20 (76.03) HDL-C mean (SD); 46.92 (8.21) LDL-C mean (SD); 122.41 (48.80) TC mean (SD); 234.75 (56.34) TG mean (SD); 299.25 (131.46)	ELISA; trinity	Lipid levels MDA（Malondialdehyde）levels
Satoh H. 2010 [14]	Japan	April 2003 - March 2004	Case-Control	HDL-C (mg/dL) LDL-C (mg/dL) TG (mg/dL)	Male 2375 Female 480	2702 732	Male HDL-C mean (SD); 55 (14) LDL-C mean (SD); 127 (31) TG median (quartiles); 106 (74-150) Female HDL-C mean (SD); 68 (15) LDL-C mean (SD); 127 (29) TG median (quartiles); 71 (51-95)	mean (SD); 57 (14) mean (SD); 123 (30) median (quartiles); 102 (73-147) mean (SD); 71 (15) mean (SD); 117 (29) median (quartiles); 61 (47-86)	EIA; E plate	Lipid levels
Huang B. 2011 [15]	Not specified	October 2006 - November 2007	Case-Control	HDL-C (mmol/L) LDL-C (mmol/L) TC (mmol/L) TG (mmol/L)	CagA(+) 60 CagA(-) 69	30	CagA(+) HDL-C mean (SD); 0.98 (0.28) LDL-C mean (SD); 2.89 (1.11) TC mean (SD); 5.28 (1.32) TG mean (SD); 1.83 (1.00) CagA(-) HDL-C mean (SD); 0.95 (0.25) LDL-C mean (SD); 2.49 (0.64) TC mean (SD); 4.45 (0.61) TG mean (SD); 1.60 (0.74)	mean (SD); 0.84 (0.26) mean (SD); 2.09 (0.54) mean (SD); 4.05 (0.54) mean (SD); 1.97 (0.59)	ELISA	Lipid levels OxLDL hsCRP
Matsumura K. 2011 [16]	Japan	Not specified	Case-Control	HDL-C (mg/dL) LDL-C (mg/dL) TC (mg/dL) TG (mg/dL)	270	110	HDL-C mean (SD); 50 (14) LDL-C mean (SD); 105 (29) TC mean (SD); 191 (36) TG mean (SD); 115 (59)	mean (SD); 52 (14) mean (SD); 104 (28) mean (SD); 189 (36) mean (SD); 108 (58)	The rapid urease test	FMD(Flow-Mediated Vasodilatation)
Kim HL. 2011 [17]	Korea	January 2005 - December 2009	Case-Control	HDL-C (mg/dL) LDL-C (mg/dL) TC (mg/dL) TG (mg/dL)	193	261	HDL-C mean (SD); 51.7 (11.3) LDL-C mean (SD); 138.5 (33.0) TC mean (SD); 184.6 (29.6) TG mean (SD); 110.9 (68.3)	mean (SD); 51.9 (12.1) mean (SD); 121.3 (30.6) mean (SD); 177.4 (31.0) mean (SD); 102.4 (59.8)	The updated Sydney system	Lipid levels
Saad Al-Fawaeir. 2013 [18]	Jordan	September 2012 - February 2013	Case-Control	HDL-C (mg/dL) LDL-C (mg/dL) TC (mg/dL) TG (mg/dL)	268	82	HDL-C mean (SD); 48.14 (13.97) LDL-C mean (SD); 117.14 (53.19) TC mean (SD); 189.32 (45.15) TG mean (SD); 169.46 (68.53)	mean (SD); 51.72 (17.57) mean (SD); 105.86 (29.73) mean (SD); 179.41 (36.37) mean (SD); 135.67 (94.35)	ELISA; DIA	Lipid levels
Gerig R. 2013 [19]	Switzerland	January 2006 - August 2011	Case-Control	HDL-C (mmol/L) LDL-C (mmol/L) TC (mmol/L) TG (mmol/L)	73 72 73 73	292 290 292 291	HDL-C mean (SD); 1.25 (0.31) LDL-C mean (SD); 3.14 (0.93) TC mean (SD); 5.37 (1.35) TG mean (SD); 2.16 (1.35)	mean (SD); 1.35 (0.66) mean (SD); 3.06 (0.91) mean (SD); 5.11 (1.09) mean (SD); 1.69 (0.86)	Not specified	Lipid levels HOMA-IR hsCRP
Yamamoto R. 2013 [20]	Japan	1999	Case-Control	HDL-C (mg/dL) LDL-C (mg/dL) TC (mg/dL) TG (mg/dL)	Male 619 Female 790	442 781	Male HDL-C mean (SD); 53.5 (15.3) TC mean (SD); 197.3 (32.9) Female HDL-C mean (SD); 58.1 (13.6) TC mean (SD); 212.3 (32.9)	mean (SD); 55.0 (15.3) mean (SD); 196.3 (35.1) mean (SD); 60.5 (14.7) mean (SD); 210.6 (35.3)	ELISA; HM-CAP	HDL-C levels
Vafaeimanesh J. 2014 [21]	Iran	May 2013 - December 2013	Case-Control	HDL-C (mg/dL) LDL-C (mg/dL) TC (mg/dL) TG (mg/dL)	Nondiabetic 110 Diabetic 139	108 72	Nondiabetic HDL-C mean (SD); 54.23 (19.79) LDL-C mean (SD); 83.26 (29.75) TC mean (SD); 161.16 (42.68) TG mean (SD); 142.63 (112.27) Diabetic HDL-C mean (SD); 69.2 (29.2) LDL-C mean (SD); 107.1 (43.2) TC mean (SD); 205.1 (63.2) TG mean (SD); 224.2 (100.2)	mean (SD); 56.55 (20.05) mean (SD); 85.96 (32.67) mean (SD); 157.50 (38.86) mean (SD); 140.81 (95.20) mean (SD); 60.7 (26.7) mean (SD); 116.0 (51.7) mean (SD); 207.3 (67.4) mean (SD); 229.3 (114.6)	ELISA; DiaMetra	Serum inslin HOMA-IR Fasting Blood Glucose (FSB)
Lu C. 2014 [22]	China	December 2011 - December 2013	Case-Control	HDL-C (mg/dL) TC (mg/dL) TG (mg/dL)	211	185	HDL-C mean (SD); 28 (12) TC mean (SD); 259 (40) TG mean (SD); 192 (80)	mean (SD); 30 (13) mean (SD); 200 (36) mean (SD); 143 (66)	solid-phase indirect immune chromatographic technique; ACON Biotech	Hypertension
Karpouza A. 2014 [23]	Not specified	April 2006 - June 2006	Case-Control	HDL-C (mg/dL) LDL-C (mg/dL) TC (mg/dL) TG (mg/dL)	67	66	HDL-C mean (SD); 53.1 (1.8) LDL-C mean (SD); 134.7 (5.1) TC mean (SD); 199.3 (5.9) TG mean (SD); 102.9 (6.9)	mean (SD); 56.2 (2.0) mean (SD); 142.9 (4.2) mean (SD); 212.6 (4.6) mean (SD); 110.6 (6.3)	The rapid urease test; CLO	Duodenal ulcer
Chen LW. 2015 [24]	Taiwan	August 2013 - February 2014	Case-Control	HDL-C (mg/dL) LDL-C (mg/dL) TC (mg/dL) TG (mg/dL)	302	509	HDL-C mean (SD); 57.6 (13.8) LDL-C mean (SD); 124.5 (33.7) TC mean (SD); 207.9 (39.1) TG mean (SD); 119.4 (86.2)	mean (SD); 57.9 (15.8) mean (SD); 126.9 (32.9) mean (SD); 213.0 (38.5) mean (SD); 133.0 (102.4)	ELISA; Pyloriset Dry	Metabolic Syndrome HOMA-IR
Chen TP. 2015 [25]	Taiwan	2008 - 2013	Case-Control	HDL-C (mg/dL) LDL-C (mg/dL) TC (mg/dL) TG (mg/dL)	Male 444 Female 280	1710 1144	Male HDL-C mean (SD); 49.9 (12.0) LDL-C mean (SD); 124.1 (32.5) TC mean (SD); 189.2 (22.7) TG mean (SD); 132.6 (107.8) Female HDL-C mean (SD); 63.1 (13.5) LDL-C mean (SD); 109.4 (29.9) TC mean (SD); 179.8 (34.2) TG mean (SD); 77.9 (46.2)	HDL-C mean (SD); 52.0 (11.5) LDL-C mean (SD); 118.2 (29.4) TC mean (SD); 183.8 (31.5) TG mean (SD); 117.4 (84.1) HDL-C mean (SD); 65.3 (13.7) LDL-C mean (SD); 102.7 (27.7) TC mean (SD); 176.3 (30.4) TG mean (SD); 74.65 (59.5)	The urea breath test	Metabolic Syndrome
Sun Y. 2016 [26]	China	July 2013 - December2014	Case-Control	HDL-C (mmol/L) LDL-C (mmol/L) TC (mmol/L) TG (mmol/L)	9836	12267	HDL-C mean (SD); 1.31 (0.32) LDL-C mean (SD); 2.99 (0.80) TC mean (SD); 5.08 (0.97) TG mean (SD); 1.70 (1.43)	mean (SD); 1.35 (0.38) mean (SD); 2.96 (0.76) mean (SD); 5.06 (0.98) mean (SD); 1.61 (1.32)	The urea breath test	Lipid levels
Rasmi Y. 2016 [27]	Iran	September 2009 - June 2010	Case-Control	HDL-C (mg/dL) LDL-C (mg/dL) TC (mg/dL) TG (mg/dL)	Cardiac Syndrome X 82 Controls 56	6 41	Cardiac Syndrome X HDL-C mean (SD); 35.9 (0.9) LDL-C mean (SD); 91.6 (3.1) TC mean (SD); 157.2 (4.7) TG mean (SD); 151.9 (8.0) Controls HDL-C mean (SD); 29.4 (1.3) LDL-C mean (SD); 71.7 (2.9) TC mean (SD); 121.1 (4.7) TG mean (SD); 127.6 (9.4)	HDL-C mean (SD); 43.0 (5.3) LDL-C mean (SD); 94.3 (9.9) TC mean (SD); 158.7 (17.3) TG mean (SD); 109.5 (14.8) HDL-C mean (SD); 27.1 (1.2) LDL-C mean (SD); 63.9 (2.9) TC mean (SD); 114.4 (6.0) TG mean (SD); 135.7 (22.5)	ELISA; Glob anti-HP/IgG	Cardiac Syndrome X
Shimamoto T.	Japan	January 2010 - December 2010	Case-Control	HDL-C (mg/dL) LDL-C (mg/dL) TC (mg/dL) TG (mg/dL)	4546	11133	HDL-C mean (SD); 63.3 (16.1) LDL-C mean (SD); 128.8 (30.3) TC mean (SD); 205.6 (32.6) TG mean (SD); 107.7 (78.4)	HDL-C mean (SD); 65.9 (17.1) LDL-C mean (SD); 121.2 (31.0) TC mean (SD); 200.0 (32.5) TG mean (SD); 102.7 (73.6)	EIA; E plate II	Lipid levels
HDL-C, high-density lipoprotein cholesterol; LDL-C, low-density lipoprotein cholesterol; TC, total cholesterol; TG, triglyceride.
