# Supplementary material for: The association of Helicobacter pylori infection with serum lipid profiles: An evaluation based on a combination of meta-analysis and a propensity score-based observational approach
Source: PLoS One. 2020 Jun 8;15(6):e0234433. doi: 10.1371/journal.pone.0234433 (PMC7279579; doi:10.1371/journal.pone.0234433)
Supplement: S1 Dataset — (ZIP) [file pone.0234433.s010.zip]

Archive with 1 entries (1 files):
- [Takeshi_Shimamoto]_minimal anonymized data set.csv
