# Supplementary material for: The association of Helicobacter pylori infection with serum lipid profiles: An evaluation based on a combination of meta-analysis and a propensity score-based observational approach
Source: PLoS One. 2020 Jun 8;15(6):e0234433. doi: 10.1371/journal.pone.0234433 (PMC7279579; doi:10.1371/journal.pone.0234433)
Supplement: S1 Dataset — (ZIP) [file pone.0234433.s010.zip › [Takeshi_Shimamoto]_minimal anonymized data set.csv]

User_Number	Age	gender	BMI	GOT	GPT	ALP	gamma_GTP	T_Bil	TP	Alb	HbA1c	FBG	systolic_BP	diastolic_BP	UA	RBC	WBC	Hb	Hct	PLT	MCV	MCH	MCHC	drinker	former_smoker	current_smoker	Have you gained over 10 kg from your weight at age 20?	Did you gain or lose over 3 kg during the past year?	Are_you_in_a_habit_of_doing_exercise_to_sweat_lightly_for_over_30_minutes_a_time,_2_times_weekly,_for_over_a_year?	Is_your_ eating_speed_quicker _than_others ?	Do_you_eat_supper_two_hours before_bedtime_more_than_3_times_a_week?	Do_you_eat_snacks_after_supper_more_than_3_times_a_week?	Do_you_skip_breakfast_more_than_3_times_a_week ?	pylori	HDL_Chol	LDL_Chol	T_Chol	TG
1	47	0	22.4	17	12	51	13	0.2	6.6	4	5.3	91	80	41	4.5	410	57	12.4	37.1	24	91	30	33	1	1	0	0	1	0	0	1	0	1	1	47	102	165	119
2	62	1	17.5	24	16	207	24	1	6.7	4.2	5.3	80	83	42	5.3	413	39	13.8	40.4	19	98	33	34	1	0	0	0	0	0	0	0	0	0	1	99	170	276	56
3	36	0	21	16	12	179	10	0.4	6.6	4.3	5.3	79	84	42	2.9	428	46	12.1	38.8	19	91	28	31	0	0	0	0	0	0	1	0	1	1	0	75	119	198	97
4	62	0	17.2	17	13	260	18	0.6	6.4	4.2	5.1	83	111	43	3.6	444	36	12.5	39.9	22	90	28	31	0	0	0	0	0	1	0	0	0	0	1	91	110	205	70
5	62	0	20.5	18	13	188	23	1.3	7.5	4.5	5.5	85	81	43	4.4	445	49	13.3	39.7	21	89	30	34	1	0	0	0	0	1	0	0	0	0	1	78	168	255	71
6	55	0	21.6	19	17	191	25	1	6.8	4	5.4	74	93	44	4.8	441	56	13.1	39.9	24	91	30	33	0	0	0	0	0	0	0	0	0	0	0	64	102	171	32
7	52	0	22.3	21	16	286	17	0.5	7.2	4.3	5.4	83	92	44	2.6	433	55	13.1	41.1	23	95	30	32	0	0	0	0	0	0	0	0	0	0	1	64	177	253	86
8	49	0	24.6	20	24	254	63	0.6	6.9	4.1	5.4	90	91	45	5	432	69	13.1	39	37	90	30	34	0	0	0	0	0	0	1	0	0	0	0	67	92	166	50
9	32	0	17.7	19	19	200	18	0.7	6.7	4.2	5.2	83	102	45	4.2	410	43	11.9	37.2	19	91	29	32	1	0	0	0	0	0	1	0	0	0	0	73	87	164	59
10	30	0	18	17	15	130	29	0.7	7	4.3	5.6	86	81	45	4.6	419	38	10.9	34.2	25	82	26	32	0	0	0	0	1	0	0	1	1	0	1	83	139	223	64
11	50	0	18.5	19	20	299	15	0.9	7.2	4.4	4.8	76	104	45	3.9	460	56	14.2	43.7	16	95	31	33	1	0	0	0	0	1	0	0	0	0	1	68	111	184	67
12	39	0	18.9	13	14	128	8	1.2	6.7	4.1	4.7	82	78	45	5	446	51	12.7	39.5	25	89	29	32	0	0	1	1	1	0	1	1	1	1	0	88	110	204	40
13	36	0	20	27	30	108	49	0.5	6.8	3.9	5.2	92	86	46	3.9	363	50	10.3	33	20	91	28	31	1	0	0	0	0	1	0	0	0	0	1	56	81	140	41
14	41	0	17.4	14	9	123	11	0.6	7.1	4.4	5.3	86	87	46	3	433	59	12.9	39.1	26	90	30	33	0	0	0	0	0	0	0	0	0	0	1	77	76	157	63
15	39	1	22.9	22	23	155	20	0.5	7	4.3	5.3	89	96	46	7.1	486	54	14.8	44.4	27	91	31	33	1	0	1	1	1	0	0	0	0	0	1	50	166	227	177
16	25	0	17.5	22	21	150	15	0.9	7.2	4.6	5	89	87	46	4	425	47	12.9	39.8	19	94	30	32	0	0	0	0	0	0	1	0	0	0	0	77	84	167	47
17	34	0	16.5	21	20	109	13	1.7	7.2	4.5	5.1	96	86	47	3.6	423	42	13.7	41.4	17	98	32	33	0	1	0	0	0	0	0	0	0	0	0	73	72	145	39
18	36	0	20.8	13	14	136	12	0.6	7.1	4.2	5.3	77	85	47	3.3	413	86	12.6	37.5	22	91	31	34	0	0	0	0	0	0	0	0	0	0	0	82	82	168	74
19	37	0	17.5	17	12	127	17	1.2	7.2	4.7	5.2	79	83	47	4.7	484	53	13.6	41.8	30	86	28	33	0	0	0	0	0	1	1	0	0	0	0	51	86	147	70
20	46	0	22.8	17	18	148	13	1	7.1	4	5.8	90	89	47	3.7	411	51	11.7	36.6	33	89	29	32	1	0	0	1	0	0	1	0	1	0	0	50	158	215	80
21	42	0	19	21	16	161	19	0.8	6.4	4.1	5.5	93	79	48	3.4	399	44	11.5	36.5	19	92	29	32	1	1	0	0	0	0	0	0	0	0	0	79	92	181	51
22	41	1	19.4	19	33	232	47	0.7	7.2	4.3	5.5	97	88	48	5.7	496	49	14.8	45	22	91	30	33	0	1	0	0	0	0	0	1	1	0	0	55	149	226	233
23	39	0	18.3	24	15	136	13	0.8	6.9	4.1	4.9	81	92	48	4.3	421	47	13.5	41.7	21	99	32	32	1	0	0	0	0	0	1	1	1	0	0	66	113	186	51
24	46	0	20	18	17	137	14	0.7	7	4.3	5.2	84	92	48	3.3	432	33	13.8	41.6	16	96	32	33	0	0	0	0	0	0	1	0	0	0	0	69	133	208	69
25	59	1	20.4	21	18	201	14	0.9	7.1	4.1	5.6	89	101	48	5	491	28	15	44.2	18	90	31	34	0	0	0	0	0	1	0	1	0	0	0	102	122	228	38
26	57	1	18.1	18	15	232	20	0.7	5.8	3.6	5.1	95	85	48	4.7	453	57	13.5	42.1	23	93	30	32	1	0	1	0	0	0	0	0	0	0	0	38	117	162	54
27	40	0	21.4	18	22	158	14	1	6.9	4	5.3	82	96	48	3.6	411	50	12.8	38	24	93	31	34	0	1	0	0	0	0	0	0	0	0	0	64	104	177	46
28	46	0	19.5	19	13	158	12	0.5	6.8	4	5.8	79	85	48	3.8	439	53	10.6	34.2	25	78	24	31	0	1	0	0	0	0	0	0	0	1	0	66	133	209	64
29	36	0	17.5	14	10	137	12	0.6	6.7	4.1	5.5	91	95	48	3	391	64	11.4	35.1	28	90	29	33	0	0	0	0	0	0	3	0	1	1	0	91	140	236	57
30	40	0	20.1	19	17	123	12	1	7.4	4.4	5	85	91	48	4.1	398	50	12.4	39	22	98	31	32	1	0	0	0	0	0	3	1	0	0	0	76	110	190	76
31	55	0	17.4	22	9	152	13	0.7	6.5	4.3	5.6	95	87	48	2.4	378	38	11.1	35.4	23	94	29	31	1	0	0	0	0	0	0	0	0	0	0	82	95	186	83
32	50	0	16.2	22	15	146	15	0.8	7.2	4.5	5.4	76	87	48	5	434	28	14.1	41.3	16	95	33	34	1	0	0	0	0	1	0	0	0	0	0	87	158	252	79
33	51	0	16.1	18	18	261	28	0.7	6.6	4.3	5.6	86	96	48	4.7	419	73	12.8	39.3	24	94	31	33	1	0	1	0	1	0	1	1	0	0	0	96	93	197	67
34	37	0	18	24	23	132	13	0.4	6.7	4.2	4.9	88	83	48	4.4	389	46	12.9	38.2	20	98	33	34	1	1	0	0	0	0	0	1	0	0	0	73	63	149	78
35	39	0	18.3	14	12	141	14	1	7	4.1	5.3	82	81	48	3.8	451	37	13.1	40.7	17	90	29	32	1	0	0	0	1	0	1	0	0	0	0	88	75	167	47
36	36	0	22.6	15	8	66	11	0.6	7.2	4.2	5.6	87	90	48	3.4	400	62	9.5	31.6	36	79	24	30	0	0	0	0	0	0	0	0	0	1	0	67	106	187	53
37	67	1	22.6	22	28	160	16	1.4	6.8	4.2	5.4	98	73	48	6.2	466	61	14.5	43.7	23	94	31	33	1	0	0	0	0	1	3	0	0	0	1	73	102	182	71
38	40	0	17.4	18	13	167	24	0.7	6.8	4.6	5.2	70	80	48	4.8	448	40	14	42.5	21	95	31	33	0	0	0	0	0	0	1	1	0	0	0	129	82	216	50
39	57	0	17.9	19	18	184	27	1.4	6.7	4.3	5.2	92	80	48	3.8	446	42	13.7	42.4	16	95	31	32	1	0	0	0	0	1	0	0	0	1	0	105	101	216	42
40	55	0	22.1	22	21	214	12	0.7	6.9	4.4	5	92	82	48	4	460	52	14.7	43.7	17	95	32	34	1	0	1	0	0	0	0	0	0	1	0	64	140	216	123
41	58	0	21.3	18	13	202	16	0.5	6.8	4.2	5.5	90	91	48	3.7	412	53	12.2	38.2	28	93	30	32	0	0	0	0	0	0	1	1	0	0	1	68	131	204	47
42	64	0	15.5	21	15	291	46	0.4	7.8	3.5	6	82	93	48	3.2	389	64	11.3	36.9	28	95	29	31	1	0	0	0	1	0	0	0	0	0	0	68	128	203	71
43	47	0	17.4	20	15	164	12	0.8	6.6	4.1	4.8	89	81	49	4.2	353	39	12.1	36.8	21	104	34	33	1	0	1	0	0	0	1	1	0	0	0	82	82	166	28
44	31	0	18	16	23	154	22	0.9	6.5	4	5.1	95	92	49	4.7	373	49	11.5	35.6	18	95	31	32	0	1	0	0	0	1	0	0	1	0	0	68	43	118	36
45	37	0	18.4	16	10	132	17	0.5	7.3	4.2	5.7	87	88	49	3	413	49	9.5	32.2	44	78	23	30	1	0	0	0	1	1	3	0	0	0	0	74	141	219	61
46	50	0	17	29	26	281	14	0.9	7.3	4.4	5.2	66	94	49	4.6	412	53	12.9	38.9	25	94	31	33	1	1	0	0	0	0	0	0	0	0	0	104	58	169	48
47	53	0	21.7	34	56	139	14	0.7	6.6	4	5.6	85	89	49	2.7	384	41	9.9	31.8	34	83	26	31	0	0	0	0	0	1	1	0	1	0	1	63	81	151	35
48	54	0	24.6	25	22	222	42	0.8	7	4.1	5.9	87	95	49	4.1	404	38	12.1	38.7	18	96	30	31	0	0	0	1	1	0	0	1	0	0	0	74	152	228	51
49	40	0	21.6	16	12	162	11	0.5	6.8	4.1	5.5	91	83	49	4.3	448	58	10.8	35.7	26	80	24	30	0	0	0	0	1	0	1	1	1	0	1	77	72	154	39
50	28	0	15.9	16	10	131	9	0.5	7.1	4.2	4.8	81	90	49	4.7	428	88	12.7	37.2	25	87	30	34	1	0	0	0	0	0	0	1	0	0	1	46	135	203	58
51	43	0	19.6	18	14	182	15	0.8	6.9	4.1	5	88	85	49	4.1	370	38	11.9	37.5	17	101	32	32	1	0	0	0	0	0	0	0	1	0	0	94	109	205	39
52	72	0	21	17	12	177	18	0.7	6.9	4.4	5.8	95	87	49	4.4	398	42	11.7	37.4	28	94	29	31	0	0	0	1	0	1	0	0	0	0	0	93	117	227	61
53	50	0	16.7	32	37	141	24	0.7	7.1	4.1	5.2	78	92	49	3.6	370	28	11.1	33.4	16	90	30	33	0	0	0	0	0	0	1	0	1	0	0	69	77	153	32
54	49	0	19.3	19	12	140	8	0.8	6.6	4.2	5.3	92	84	49	3.5	438	38	13.4	41.5	18	95	31	32	0	0	0	0	0	0	0	0	0	0	0	83	144	237	50
55	40	0	19.1	23	18	139	23	0.9	7.3	4.3	5	85	94	49	4.4	464	62	14.2	43.7	24	94	31	33	1	0	0	0	0	1	0	0	0	0	1	77	95	178	57
56	55	0	20.2	17	15	230	23	0.6	6.6	4.1	5.3	91	93	49	4	431	66	13.2	40.1	27	93	31	33	1	0	0	0	0	1	0	0	0	0	1	109	103	223	52
57	56	0	22.6	19	15	303	23	0.7	7.3	4.6	4.9	91	94	49	5.1	431	38	13.5	40.2	29	93	31	34	0	0	0	0	1	0	1	0	1	0	1	73	103	189	108
58	52	0	17.8	19	13	151	13	0.5	6.5	3.9	5.6	86	91	49	2.8	443	40	8.2	28.7	39	65	19	29	0	0	0	0	0	0	0	1	1	0	1	48	134	193	105
59	41	0	18.4	16	12	120	26	0.4	6.3	4.1	5.1	85	84	49	3.2	404	40	12.4	38.1	24	94	31	33	1	1	0	0	0	1	3	0	1	0	0	77	84	163	53
60	23	0	20.7	10	8	125	19	1.3	7	4.7	5	87	96	49	4	419	46	13.1	40.2	16	96	31	33	1	0	0	0	1	0	0	1	0	0	0	81	101	186	52
61	38	0	19.6	19	15	183	28	0.6	6.8	4.1	5.2	83	89	49	4.2	462	61	12.1	38.8	24	84	26	31	0	0	0	0	0	0	0	0	1	0	1	85	117	215	69
62	37	0	20.4	24	18	162	14	0.8	6.9	4.3	5	75	90	49	2.9	427	35	12.8	39.8	22	93	30	32	0	0	0	0	0	0	0	0	0	0	0	121	121	239	36
63	49	0	22.7	20	21	169	27	0.5	7.1	4.3	5.9	92	84	49	5.4	479	50	10.8	36.3	28	76	23	30	1	0	0	0	1	0	3	1	0	0	0	59	194	267	133
64	54	0	20.4	17	11	227	12	0.5	6.1	3.9	5.2	77	83	49	5.6	393	50	11.3	36.2	16	92	29	31	0	0	0	0	0	0	0	0	0	0	1	53	87	148	53
65	51	0	16.2	22	26	304	31	0.4	6.5	4.3	5.3	87	91	50	4.6	421	78	12.8	39.3	27	93	30	33	0	1	0	0	0	0	3	0	1	0	0	64	124	194	53
66	44	0	18.1	28	25	174	10	0.4	6.4	4.1	5	81	83	50	3.8	381	49	11.6	37.1	25	97	30	31	0	0	0	0	0	0	0	1	1	1	0	85	61	147	40
67	25	0	23.4	15	8	162	10	0.5	7.7	4.4	5.5	92	116	50	4.5	454	68	11.7	37.2	30	82	26	32	1	0	0	0	0	0	0	1	0	1	0	83	110	197	70
68	43	0	17.3	16	13	110	14	0.5	7	4.2	5.2	71	80	50	4	425	55	13	38.4	20	90	31	34	1	0	1	0	0	0	0	0	1	0	0	98	71	184	65
69	43	1	18.4	34	47	428	150	1	6.3	4.1	4.9	86	78	50	5.9	428	66	12.9	39.5	12	92	30	33	0	0	1	0	0	0	0	0	0	0	0	64	98	178	78
70	48	0	18.5	21	15	127	13	0.7	6.4	4	5.2	82	92	50	4.9	359	33	12.9	38.5	14	107	36	34	1	0	1	0	0	1	0	0	1	0	0	81	100	191	45
71	42	0	19.2	10	10	162	12	0.9	6.8	3.8	5.2	83	79	50	3.5	416	84	12.5	37.9	24	91	30	33	1	1	0	0	1	0	1	0	0	0	0	77	85	169	58
72	49	0	18.5	17	14	96	12	0.6	6.7	4.4	5.4	83	84	50	3.6	449	46	13.5	41.8	32	93	30	32	0	1	0	0	0	0	1	1	0	0	1	94	113	213	33
73	49	0	17.4	16	10	145	9	0.5	6.8	4	5.4	88	91	50	2.3	399	52	9.9	33.7	23	85	25	29	0	1	0	0	0	0	0	0	0	0	0	73	112	190	65
74	29	0	16.9	18	12	131	13	1.2	7.7	4.5	5	84	89	50	5.4	436	61	13.6	41.1	21	94	31	33	1	0	0	0	1	0	1	0	0	0	0	72	103	184	34
75	56	0	17.6	29	25	226	34	0.5	6.8	4.2	5.6	87	82	50	4.1	405	48	12.4	38.5	22	95	31	32	1	0	0	0	1	0	1	0	1	0	0	96	130	237	40
76	45	0	19.9	16	12	109	12	1	7	4.2	5.6	88	95	50	3.9	393	45	12.8	37.4	22	95	33	34	1	0	0	0	0	0	1	0	0	0	0	70	104	180	57
77	48	0	22.2	22	15	151	11	0.8	7.5	4.3	5	87	113	50	4.8	440	44	12.9	40.5	26	92	29	32	0	0	0	0	0	1	0	1	1	0	0	117	94	214	53
78	63	0	20.1	20	18	151	14	0.9	7	4.1	5.6	100	84	50	4.1	425	53	13.7	42.1	20	99	32	33	0	0	0	0	0	0	0	0	0	0	0	73	135	215	63
79	53	0	20.4	21	15	212	14	0.9	7	4.2	5.6	80	91	50	4.4	483	37	13.9	43	22	89	29	32	1	0	0	0	0	0	1	0	0	0	0	99	107	219	70
80	58	0	18.2	22	15	149	20	0.7	6.7	4.3	5.5	98	74	50	5.7	401	45	12.1	37.6	20	94	30	32	1	0	0	0	0	1	0	0	1	0	1	82	111	201	52
81	38	0	18.6	17	14	168	21	0.8	6.9	4.4	5.3	90	87	50	4.8	428	40	10.6	34.7	33	81	25	31	0	0	0	0	0	1	1	1	0	0	1	80	125	213	53
82	51	0	18.9	23	23	102	25	1.1	6.9	4.5	5.4	88	86	50	5.3	389	44	12	37.4	17	96	31	32	1	0	0	0	0	1	0	1	0	0	1	73	122	192	53
83	44	0	19.1	18	27	96	8	1.2	7.3	3.9	5.5	92	85	50	3.8	418	47	9	30.2	29	72	22	30	1	0	0	0	0	0	1	1	0	0	0	75	76	159	41
84	39	0	17.7	16	8	151	14	0.4	6.8	4.2	5.4	79	80	50	4.2	370	68	11.2	35	28	95	30	32	1	0	1	0	0	0	0	1	0	1	0	65	100	173	72
85	44	0	18.8	14	10	114	11	0.8	6.5	4.2	5.1	95	86	50	3.5	382	53	11.6	36.4	30	95	30	32	1	0	1	0	0	0	3	0	0	0	0	95	73	173	32
86	38	0	19.7	14	10	97	13	0.8	6.5	3.9	5.1	85	91	50	2.9	396	24	12.4	37.2	18	94	31	33	1	0	1	0	1	0	0	1	0	0	0	118	94	217	58
87	49	0	20	20	18	149	12	0.7	6.2	4.1	5	91	85	50	3.7	428	42	13.9	42.4	22	99	33	33	1	0	1	0	0	0	0	1	0	1	0	63	102	175	49
88	38	0	21	13	12	176	17	0.9	7.2	4.4	5.2	85	89	50	3.7	416	68	13.2	41.1	24	99	32	32	0	0	1	0	0	1	0	0	0	0	0	61	130	203	96
89	39	0	21.3	17	10	162	11	0.5	6.9	4.2	5.5	81	80	50	4.1	433	50	10.8	36	31	83	25	30	1	0	1	0	0	0	0	0	0	0	0	73	104	187	64
90	58	0	16.7	52	67	237	17	0.6	6.9	4.2	5.4	81	88	50	3.6	424	28	12.6	39.3	23	93	30	32	1	1	0	0	0	0	0	0	0	0	0	104	124	241	57
91	50	1	23.2	16	16	97	16	0.8	6.8	4.1	5.3	83	84	50	6.1	471	53	13.7	43.8	27	93	29	31	0	1	0	1	1	1	0	0	1	0	1	67	137	208	95
92	37	0	21.8	33	50	213	42	0.3	7.1	4.5	5.1	84	96	50	2.7	461	41	13	40.4	18	88	28	32	0	0	0	0	1	0	1	0	0	0	0	59	83	148	53
93	47	0	19.9	20	18	174	14	0.7	6.7	4.2	5.3	84	84	50	4	375	48	11.9	36.7	24	98	32	32	0	0	0	0	0	0	0	0	0	0	0	85	88	179	31
94	39	0	16.8	17	13	153	18	0.6	7	4.3	5.3	89	94	50	3.7	419	33	13.2	40.9	22	98	32	32	1	0	0	0	0	0	0	1	0	0	0	75	117	197	66
95	39	0	19.9	17	14	109	18	1	6.6	4.2	5	89	88	50	4.5	442	44	11.4	37.1	17	84	26	31	1	0	0	0	0	0	1	0	0	0	0	83	103	191	49
96	42	0	17.2	18	14	142	7	1.2	6.5	4.1	5.3	92	80	50	3.8	432	37	12.5	39.1	22	91	29	32	1	0	0	0	0	0	0	0	0	0	0	80	99	182	62
97	54	0	20.6	19	16	232	21	0.6	7	4.1	5.2	89	88	50	3.7	442	32	13.4	41.3	26	93	30	32	0	0	0	0	0	0	1	1	1	0	0	147	136	306	138
98	43	0	19.3	15	11	136	11	0.8	6.8	4.2	4.7	70	83	50	2.5	414	59	12.9	39.1	25	94	31	33	1	0	0	0	0	0	0	0	0	0	0	65	133	203	55
99	40	0	19	16	13	128	15	1.1	7.5	4.5	5.5	85	89	50	3.8	389	50	11.6	36.5	24	94	30	32	1	0	0	0	0	0	3	0	0	0	0	97	71	179	40
100	45	0	19.8	13	9	133	11	0.6	7	4.2	5	85	93	50	4.8	444	68	12.8	40.1	31	90	29	32	1	0	0	0	0	0	0	0	0	0	0	79	74	159	81
101	41	0	27.9	27	21	240	60	0.6	7.3	4	5.1	86	103	50	5.6	462	62	13.5	40.2	27	87	29	34	1	0	0	1	1	0	0	0	0	0	0	72	123	202	81
102	42	0	21.7	18	13	154	14	0.7	6.9	3.8	5.5	86	80	50	4.8	436	36	12.4	39.2	28	90	28	32	1	0	0	0	0	0	1	1	0	0	0	82	73	159	39
103	45	0	18.2	15	12	132	15	0.9	6.9	4.3	5.3	82	81	50	2.2	466	62	13.7	41.8	25	90	29	33	0	0	0	0	0	0	1	1	1	0	0	67	146	221	59
104	48	0	19.8	20	14	163	14	1	7.2	4.2	5.3	83	84	50	4.2	408	62	12.8	38.3	18	94	31	33	0	0	0	0	0	0	1	0	0	0	0	94	89	192	53
105	61	0	20.1	16	16	245	25	0.8	6.5	4.2	5.3	94	80	50	4.3	398	56	12.8	38.8	24	98	32	33	0	0	0	0	0	0	3	0	0	0	1	90	165	268	64
106	50	0	20.8	15	12	167	10	0.6	6.6	4.2	5.4	84	91	50	4.2	382	36	11.4	34.8	22	91	30	33	0	0	0	0	0	0	0	0	0	0	1	94	136	234	60
107	55	0	20.8	18	12	200	11	0.5	7.1	4.2	5.6	89	87	50	4.7	384	52	11.7	37.4	21	97	31	31	0	0	0	0	0	0	1	0	0	0	1	67	89	168	40
108	45	0	17	22	23	136	12	0.8	5.7	3.9	5.3	83	83	50	4.2	418	54	13.6	41.8	33	100	33	33	1	0	0	0	0	0	3	0	1	0	0	75	169	245	92
109	38	0	16.1	19	12	185	13	1.2	7.2	4.6	5.3	73	86	50	5	481	63	14.2	43.1	26	90	30	33	1	0	0	0	0	0	0	1	0	0	1	87	178	276	54
110	44	0	21	22	17	114	15	0.8	6.6	4.1	4.8	85	96	50	3.6	415	63	11.8	36.3	24	88	28	33	0	0	0	0	1	0	0	1	0	0	1	77	104	186	49
111	68	1	24.3	43	54	477	71	0.2	7.8	4.2	6.9	160	106	50	7.3	426	74	13.4	41.3	16	97	32	32	1	1	0	0	0	1	1	0	1	0	1	33	95	171	382
112	39	0	18	14	11	127	16	0.7	7	4.4	4.9	81	84	50	3.7	453	68	14.1	41.7	22	92	31	34	0	0	1	0	0	0	1	0	0	1	0	43	93	141	46
113	53	1	18.1	22	24	193	54	0.5	6.4	4	5.2	90	97	50	4.8	471	47	14.7	45.3	19	96	31	33	1	0	1	0	0	0	0	0	0	1	0	58	89	163	123
114	38	0	20.7	16	11	117	13	1.5	6.8	4	4.9	79	96	50	2.9	420	53	13.6	41.1	19	98	32	33	1	1	0	0	0	0	0	0	0	0	0	70	82	157	45
115	43	0	20	18	14	160	15	0.7	6.6	4.5	5	95	103	50	4.6	403	39	12.9	39.5	23	98	32	33	1	1	0	0	0	0	1	1	0	0	0	89	92	186	33
116	36	0	17.5	20	15	176	18	1.1	7.2	4.2	5.3	96	86	50	4	439	60	13.5	42.9	21	98	31	32	0	0	0	0	0	0	0	1	0	0	0	66	95	173	63
117	31	0	19.4	18	15	185	10	0.7	7.2	4.1	5.2	84	100	50	3.9	431	65	13	41.4	20	96	30	31	0	0	0	0	0	0	1	1	1	0	0	89	90	189	50
118	35	0	17	14	10	158	16	1.1	6.8	4.2	5	80	86	50	3.8	396	36	12.9	38.7	29	98	33	33	0	0	0	0	0	1	3	0	0	0	0	63	87	153	41
119	36	0	20.8	13	10	281	15	0.5	7.4	4.4	5.1	83	93	50	4	463	81	12.1	38.8	35	84	26	31	1	0	0	0	0	0	0	0	0	0	0	65	118	195	136
120	57	0	20.8	20	23	186	70	0.9	6.7	4.2	6.6	131	90	50	5.4	444	52	12.8	39.6	26	89	29	32	1	0	0	0	0	0	1	0	0	0	0	63	136	205	86
121	53	0	20.7	20	18	316	21	0.6	7	4.3	5.4	94	106	50	2.6	454	27	13.6	42.1	20	93	30	32	0	0	0	0	1	0	1	0	0	0	0	52	110	173	71
122	45	0	19.7	19	12	160	11	0.7	6.7	4.1	5.4	87	95	50	4.2	440	42	12.7	38.7	28	88	29	33	0	0	0	0	0	0	1	0	0	0	0	89	142	234	50
123	42	0	18.3	18	10	142	17	0.7	6.9	4.2	5.5	85	89	50	4	400	48	12.5	38	16	95	31	33	0	0	0	0	0	0	0	0	0	0	0	78	91	175	36
124	56	0	23.3	19	13	258	12	0.6	7.2	4.1	5	90	105	50	4.7	496	31	14.4	43.4	24	88	29	33	0	0	0	1	1	0	1	1	1	1	1	63	176	243	65
125	50	0	16.7	22	12	138	8	0.7	6.9	4.1	5.1	90	95	50	3.8	466	64	13.7	42.8	20	92	29	32	1	0	0	0	0	0	1	1	0	0	1	95	120	222	81
126	36	0	20.3	39	50	194	61	0.4	7.1	4	5.2	83	80	50	3.6	360	78	11.2	34.8	26	97	31	32	0	0	0	0	0	0	1	0	0	0	0	59	84	143	32
127	74	1	21.9	20	15	203	149	1.4	6.8	4.2	5.5	95	80	51	6.6	398	40	14.1	42.6	12	107	35	33	1	1	0	0	1	0	0	0	0	0	1	38	89	138	124
128	42	1	21.6	24	29	153	78	0.6	7.9	4.3	5.1	91	92	51	5.9	437	48	13.9	41.2	22	94	32	34	1	1	0	0	1	0	1	1	0	0	1	57	93	162	64
129	66	1	23.3	28	44	243	35	0.7	7.5	4.6	5.4	105	91	51	6.7	435	42	14.3	42.6	15	98	33	34	1	1	0	0	0	0	0	0	0	0	1	61	187	259	91
130	45	0	18.6	17	13	138	17	1	7.1	4.2	4.9	90	82	51	3.9	417	51	12.5	37.7	20	90	30	33	0	0	0	0	1	0	0	0	0	0	0	59	129	192	79
131	41	0	19.9	19	13	116	12	0.8	6.6	4.2	4.6	81	99	51	4.3	394	71	12.8	40	29	102	33	32	1	0	0	0	0	0	1	1	0	0	0	111	80	199	44
132	46	0	18.1	18	14	133	14	0.9	7.1	4	5.1	90	97	51	3.2	403	37	12.2	39	24	97	30	31	0	0	0	0	0	0	0	0	0	0	1	83	77	163	34
133	40	0	15.9	33	52	127	19	1.6	7.1	4.2	5	78	87	51	4.8	431	42	13.1	39.4	18	91	30	33	0	0	0	0	0	0	3	0	0	0	0	66	72	149	27
134	33	0	20.3	11	8	139	10	0.8	6.8	4.2	4.9	84	87	51	3.9	412	66	12.5	37.4	25	91	30	33	0	0	0	0	0	0	0	0	0	0	0	56	78	139	51
135	34	0	17.8	19	19	200	16	0.8	6.9	4.3	5	83	98	51	4.8	449	44	13.2	40.5	26	90	29	33	1	0	0	0	0	0	1	0	0	0	0	67	103	178	55
136	52	0	20	41	51	147	50	0.9	6.6	4.2	5.4	80	87	51	4	406	32	11.8	37.4	24	92	29	32	0	0	0	0	0	1	1	0	1	0	0	85	122	216	57
137	60	0	22.1	20	25	276	24	0.5	6.9	4.4	5.7	100	115	51	4.8	453	52	13.7	41.8	28	92	30	33	0	0	0	0	0	0	0	0	0	0	0	44	148	209	175
138	47	0	21.2	9	11	110	10	0.8	6.4	4.1	5.3	91	81	51	3.8	469	41	13.7	42.5	16	91	29	32	1	0	0	0	0	0	0	0	0	0	0	75	127	213	72
139	43	0	15.7	16	10	94	10	0.8	6.6	4.1	5	78	101	51	2.5	456	48	14.3	42.8	18	94	31	33	1	0	0	0	0	1	0	0	0	0	1	80	122	213	39
140	49	0	20.7	21	15	178	11	0.8	7.2	4.4	5.4	85	81	51	3.3	414	38	12.6	38.5	21	93	30	33	0	0	0	0	0	0	0	0	0	0	0	99	131	233	54
141	43	1	21.2	21	24	231	21	1.2	6.8	4.3	4.9	86	97	51	5.9	532	34	15	43.4	21	82	28	35	1	0	0	0	0	1	1	0	1	0	0	55	159	234	108
142	27	0	17.7	15	14	146	13	0.8	6.6	4.1	5.4	85	82	51	5.7	416	60	12.3	37.6	21	90	30	33	0	0	1	0	1	1	3	0	0	1	0	69	101	173	53
143	42	0	20.4	14	17	151	13	0.6	6.9	4.2	5.2	87	90	51	3.6	401	41	13.5	40.8	14	102	34	33	1	0	1	0	1	0	0	0	0	0	0	64	108	187	86
144	48	1	17.1	14	14	203	14	0.5	6.4	4.6	5	88	88	51	6.7	437	53	13.8	42.1	20	96	32	33	1	0	1	0	0	0	1	1	0	0	0	87	88	180	36
145	46	1	22.7	18	20	180	35	0.7	6.7	4.4	5.6	94	92	51	3.8	482	60	14.4	43.8	19	91	30	33	0	0	1	1	0	1	1	1	0	1	0	53	140	212	133
146	52	1	20.2	19	9	200	25	0.7	6.8	4.4	5.5	89	93	51	4.6	480	52	14.7	45.2	24	94	31	33	1	0	1	0	0	0	1	0	0	0	0	77	105	195	71
147	47	1	21	17	17	191	14	0.9	6.4	4.3	5.6	93	83	51	5	513	79	15.4	47.2	20	92	30	33	0	0	1	0	1	0	0	1	0	0	0	40	141	202	114
148	52	1	22.9	20	16	142	28	0.8	6.4	4.2	5.1	87	80	51	5.1	519	66	16.2	49.2	25	95	31	33	1	0	1	0	0	0	0	0	0	0	1	56	113	194	151
149	44	1	18.6	22	18	260	33	0.8	6.9	4.6	4.7	84	90	51	5.3	463	29	14.8	44.6	19	96	32	33	1	1	0	0	0	0	0	1	0	0	0	77	99	179	48
150	45	0	21.6	16	11	127	9	0.6	6.7	4	4.8	90	86	51	3.8	421	42	13	39.5	26	94	31	33	1	1	0	0	0	0	1	0	0	0	1	67	137	216	61
151	53	0	20.2	17	15	159	16	0.6	7	4.4	5.4	85	86	51	4.5	412	39	12.3	36.8	21	89	30	33	1	1	0	0	0	1	1	0	0	0	0	59	119	184	114
152	39	1	20.4	17	17	189	15	0.6	7	4.5	5.4	85	95	51	5.9	499	45	14.6	45.7	22	92	29	32	1	1	0	0	0	0	1	1	1	0	1	57	114	175	57
153	47	0	24.2	13	11	180	16	0.6	7.2	3.9	5.4	92	92	51	3.5	361	44	11.4	35.7	21	99	32	32	0	1	0	1	1	0	1	0	1	0	1	67	142	212	88
154	50	0	18.4	13	7	179	9	0.8	6.9	4.2	5.6	76	87	51	5.7	414	50	12	36.7	29	89	29	33	0	1	0	0	1	1	0	0	0	0	1	55	105	166	54
155	39	0	22.2	17	25	206	24	0.4	7.4	4.4	5.4	89	95	51	4.8	436	54	13	39.2	31	90	30	33	1	1	0	0	1	0	0	0	0	1	1	54	151	225	177
156	42	0	18.8	19	16	138	19	0.7	8.1	4.4	5.3	82	86	51	5.1	415	42	12.5	38.8	22	94	30	32	0	0	0	0	0	0	3	1	0	0	0	63	116	188	72
157	36	0	19.7	17	10	108	15	0.8	6.7	4.5	4.8	81	101	51	3.4	373	54	12.6	38.5	22	103	34	33	1	0	0	0	0	1	1	0	1	1	0	101	58	164	41
158	40	0	18.8	22	11	116	12	0.6	7.7	4.3	5.6	78	84	51	4.8	435	62	13.8	42.3	29	97	32	33	0	0	0	0	0	0	1	0	0	0	0	76	92	172	46
159	40	0	23.1	14	11	152	12	0.6	7.2	4.6	4.8	84	111	51	5.3	442	41	13	41	21	93	29	32	0	0	0	0	1	0	0	1	0	0	0	62	80	158	50
160	38	0	20.6	18	15	188	13	0.7	7.3	4.3	5.3	82	89	51	4.7	501	58	12.9	40.6	29	81	26	32	0	0	0	0	0	0	1	0	0	0	0	84	161	247	52
161	44	0	18.6	16	12	149	9	0.9	6.9	4.3	5.3	84	82	51	4.5	399	35	10.6	34.4	25	86	27	31	0	0	0	0	0	0	0	0	0	0	0	78	127	213	57
162	39	0	18.1	19	11	113	15	0.7	7	4.2	5.3	86	89	51	3.6	405	49	12.4	39	19	96	31	32	0	0	0	0	0	0	0	0	0	0	1	64	77	145	56
163	45	0	23.7	14	11	162	11	0.6	6.6	4	5.3	91	86	51	4.8	423	50	12.6	39.2	24	93	30	32	1	0	0	1	1	0	0	0	0	0	0	59	124	202	125
164	54	0	19.2	24	18	275	19	0.6	6.8	4.2	5.8	91	82	51	4.2	421	36	12.7	38.8	22	92	30	33	0	0	0	0	0	0	0	0	0	0	0	73	144	231	89
165	53	0	21.9	19	15	180	17	0.8	6.8	4.2	5.4	82	80	51	4.5	438	40	12.7	38.8	17	89	29	33	1	0	0	0	0	0	0	0	0	0	0	102	132	241	40
166	36	0	18.5	13	8	215	12	0.7	7.5	4.5	5.2	82	94	51	4.7	446	89	13	40.8	22	92	29	32	0	0	0	0	1	0	3	0	1	0	1	70	127	209	91
167	37	0	18.5	24	24	178	100	1	6.5	4	4.6	81	89	51	4.2	402	35	12.6	38.3	17	95	31	33	0	0	0	0	0	0	1	0	0	0	0	94	63	160	36
168	49	0	17.5	17	11	128	15	0.6	6	3.8	5	84	85	51	4.7	377	59	12.2	38.1	22	101	32	32	0	0	0	0	0	0	0	0	0	0	1	60	81	153	55
169	56	0	23.3	18	14	159	13	0.9	7	4.2	5.6	94	81	51	5.4	406	61	12.1	38.3	22	94	30	32	0	0	0	0	1	0	0	0	0	0	1	84	115	205	95
170	50	0	23.3	23	45	225	23	0.8	6.7	4.2	5.4	92	86	51	4.4	466	94	13.7	42.5	24	91	29	32	0	0	0	1	0	0	1	0	1	0	1	53	154	215	118
171	33	1	23.9	18	13	165	32	0.9	7	4.5	5.8	94	93	51	5.6	476	59	14	42.3	33	89	29	33	0	0	1	0	0	0	1	0	0	0	0	43	84	141	155
172	39	1	22	21	15	229	37	0.3	7.1	4.2	5.6	87	88	51	6.1	445	66	13.3	41.1	28	92	30	32	1	0	1	0	0	0	0	0	0	0	0	55	97	187	319
173	53	0	18.9	19	16	208	10	0.5	6.1	4	5.1	76	86	51	5.1	432	49	13.5	41.2	22	95	31	33	0	0	1	0	0	1	0	0	0	0	1	93	127	236	68
174	54	1	19	18	22	193	36	0.9	6.6	4.3	5.3	83	97	51	6.4	409	79	13.9	41.4	31	101	34	34	1	0	1	0	1	1	0	0	0	1	1	54	99	161	109
175	34	0	16.7	27	30	165	37	0.7	6.7	3.9	5.1	80	106	51	5	447	63	13.6	40.2	20	90	30	34	1	1	0	0	0	0	1	0	0	0	0	70	90	168	40
176	43	1	19.3	16	13	180	24	1.1	6.7	4.4	4.7	80	91	51	4.2	462	40	14.1	43.5	21	94	31	32	1	1	0	0	0	1	0	1	0	0	0	69	72	145	37
177	44	1	20.4	20	22	147	41	0.7	6.9	4.4	5.6	97	92	51	7.5	462	69	14.3	43.6	24	94	31	33	1	1	0	0	0	0	0	1	0	0	0	60	154	229	214
178	37	0	20.9	18	15	151	13	2.1	7	4.1	5.4	89	87	51	3.2	440	47	13.2	40.1	23	91	30	33	1	0	0	0	0	0	0	0	1	0	0	72	150	235	59
179	35	0	22.2	16	20	171	60	0.8	5.7	3.7	5.4	79	92	51	3.7	418	46	11.5	36.8	26	88	28	31	0	0	0	0	0	0	1	0	1	0	0	69	93	167	40
180	43	0	18	18	11	167	13	1.4	8.2	4.4	5.1	86	94	51	4.2	436	51	12.1	38	26	87	28	32	0	0	0	0	0	0	0	0	0	0	0	71	110	188	39
181	42	1	16.5	24	25	223	26	0.6	6.8	4.2	5.4	93	90	51	4.2	469	67	13.7	41.8	26	89	29	33	1	0	0	0	0	0	0	0	1	0	0	62	119	187	68
182	53	0	21.5	14	16	283	28	0.6	7.3	4.5	6.4	114	88	51	2.4	224	23	6.7	21.2	20	95	30	32	0	0	0	0	0	0	0	1	0	0	1	45	39	94	66
183	35	0	21	16	11	167	19	0.7	7.1	4.5	5.1	83	93	51	3.4	447	44	13.3	40.9	20	92	30	33	1	0	0	0	0	0	0	0	0	0	1	70	124	205	78
184	31	0	17.8	14	9	131	10	1	6.4	4.2	5.1	86	89	51	4.2	479	52	13.5	42.7	21	89	28	32	1	0	0	0	1	0	0	1	0	1	0	67	90	168	53
185	49	0	22.7	22	16	131	12	0.5	7.3	4.1	5.9	97	89	51	6.3	448	51	13.4	42.6	38	95	30	32	0	0	0	0	1	1	0	1	0	0	0	65	187	271	112
186	42	1	23.9	14	19	186	33	0.3	6.7	4.2	5.5	96	101	51	6.5	511	102	15.4	46.4	25	91	30	33	1	0	1	1	0	0	1	0	0	1	0	45	140	192	128
187	46	1	20.4	19	16	209	17	1	7.1	4.3	5.5	89	88	51	6.1	519	55	14.9	44.7	23	86	29	33	1	1	0	1	1	0	0	0	0	0	0	53	91	154	81
188	45	0	21.6	18	20	117	32	0.6	6.2	3.9	5.3	79	96	51	4	479	69	12.3	38.9	25	81	26	32	1	0	0	0	1	0	0	0	0	0	0	66	71	151	68
189	42	1	23.7	14	14	104	53	1.4	6.9	4.6	4.7	86	89	51	4.6	483	34	15.7	47.1	22	98	33	33	0	0	0	0	1	1	1	0	0	0	0	72	134	216	40
190	50	0	20.3	17	20	195	51	0.8	6.9	4.6	5.8	94	117	52	5.2	454	46	14	42.1	26	93	31	33	1	0	0	0	1	1	0	0	0	0	1	106	158	267	70
191	48	0	19	23	19	139	12	0.4	6.9	4.2	5.2	85	87	52	3.8	419	46	12.5	38	19	91	30	33	0	0	1	0	0	0	1	1	1	0	0	64	128	201	60
192	50	0	19.3	20	20	167	13	1	6.3	3.9	5.1	72	80	52	5.2	422	73	12.3	38	33	90	29	32	0	1	0	0	0	0	0	1	1	1	1	85	180	283	39
193	52	0	16.2	26	35	222	28	0.5	6.6	4.2	5.1	75	82	52	2.9	481	45	13.7	43.5	31	90	29	32	1	0	0	0	0	0	0	0	0	0	0	81	149	244	42
194	54	0	25.3	25	31	207	19	0.8	7	4.4	5.5	98	94	52	4.3	524	57	15.8	48.6	24	93	30	33	0	0	0	0	1	0	1	0	0	0	0	69	139	220	74
195	42	0	28.9	17	14	220	16	0.7	7	4.1	5.2	95	111	52	4.8	455	91	13	41	37	90	29	32	0	0	1	1	1	0	0	0	0	0	1	51	118	185	119
196	57	0	20.5	18	16	225	14	0.4	6.9	4.1	5.9	85	90	52	4.3	416	99	12.5	39	29	94	30	32	1	0	1	0	0	0	0	0	0	0	0	46	119	173	76
197	34	0	20.5	14	11	121	28	0.7	6.1	4.1	5	98	93	52	4.5	390	45	13	39.2	27	101	33	33	1	0	1	0	1	0	0	1	0	1	1	90	97	202	55
198	31	1	24.2	21	31	188	27	1.1	7	4.6	5	93	104	52	5.8	565	42	15.6	45.8	19	81	28	34	1	1	0	0	1	0	0	1	1	0	0	48	102	167	107
199	42	0	16.3	19	13	120	16	0.7	7.2	4.2	5.3	84	88	52	3.1	361	32	11.3	36	20	100	31	31	1	1	0	0	0	0	0	0	1	0	0	108	104	214	55
200	35	1	21.7	27	38	117	27	1.4	6.9	4.4	5.1	95	89	52	6.5	473	47	14.6	44.7	18	95	31	33	1	1	0	0	0	0	1	1	0	0	0	76	105	192	96
201	43	0	20.4	18	13	123	13	0.9	6.8	4.3	5.1	73	80	52	5	436	54	13.1	39	28	89	30	34	0	0	0	0	0	0	0	0	0	0	0	72	113	186	34
202	51	0	17.8	18	22	116	17	0.4	6.5	4.2	5.5	83	85	52	5.2	380	43	11.6	35.9	24	95	31	32	0	0	0	0	0	0	1	0	0	0	0	68	80	160	47
203	27	0	21.4	13	10	90	9	0.9	6.9	4.3	4.6	82	88	52	3.2	421	61	12.7	37.5	21	89	30	34	1	0	0	0	0	0	3	1	0	0	0	69	62	139	48
204	48	0	20.6	13	11	161	13	0.8	6.9	4	5.2	93	104	52	4.1	427	57	12.7	41.2	26	97	30	31	0	0	0	0	1	0	1	0	1	0	1	74	92	178	72
205	37	0	19.4	18	16	142	12	0.6	6.7	4.3	5.6	81	81	52	4.6	404	63	11.3	35.7	31	88	28	32	1	0	0	0	0	0	3	0	0	0	0	97	64	168	52
206	54	0	21	19	12	236	15	0.9	6.5	4.2	5.8	88	93	52	3.3	405	43	12.6	39.1	26	97	31	32	0	0	0	0	1	1	1	0	0	0	0	78	127	213	65
207	47	0	21.2	16	13	148	11	0.7	7.1	4.3	5.5	84	85	52	4.9	385	52	11.6	37.5	16	97	30	31	1	0	0	0	0	0	0	0	1	0	0	59	89	160	55
208	40	0	18	17	13	172	14	0.8	7.4	4.4	5.4	81	96	52	3.6	441	40	13.1	40.5	27	92	30	32	0	0	0	0	0	0	0	0	0	0	1	85	107	197	41
209	49	0	19.3	24	19	205	14	0.5	6.9	3.8	5.2	84	92	52	3.2	396	47	11.8	35.8	27	90	30	33	0	0	0	0	1	0	0	0	1	0	0	75	77	159	43
210	44	0	16.1	16	8	69	11	0.6	6.7	4.2	5.6	102	91	52	7.2	427	42	13.3	40	27	94	31	33	0	0	0	0	0	0	3	0	1	0	0	88	104	193	52
211	56	0	18.1	21	21	255	14	1	6.6	4.4	6.2	99	91	52	4.7	489	39	12.5	40	20	82	26	31	1	0	0	0	0	1	1	0	0	0	0	82	66	152	61
212	58	0	19.5	19	13	219	19	0.6	6.8	4	5.4	90	91	52	4.3	451	34	13.3	40.7	17	90	30	33	0	0	0	0	0	0	0	0	0	0	0	66	167	254	109
213	55	0	17.5	21	12	102	33	1	7.3	4.2	5	83	90	52	4.7	465	60	14.1	43.2	20	93	30	33	0	0	0	0	0	0	0	0	0	0	1	85	185	271	66
214	41	0	18.8	16	12	145	14	0.6	7.2	4.6	5.7	87	87	52	4.4	421	47	8.8	30.9	37	73	21	29	0	0	0	0	0	0	3	0	0	0	0	60	126	202	124
215	54	0	17	19	19	313	16	0.5	6.4	3.9	5.3	81	84	52	3.5	452	58	13.3	39.5	26	87	29	34	1	0	0	0	0	1	1	1	0	0	1	70	116	191	55
216	49	0	18.2	22	18	168	12	0.4	6.7	4.1	5.6	90	81	52	3.3	398	64	10.3	34.8	38	87	26	30	0	0	0	0	0	0		0	0	0	1	61	164	233	62
217	57	0	30.1	21	20	198	20	0.9	7.2	3.7	5.7	97	92	52	3.3	395	92	12.2	38	22	96	31	32	0	0	0	1	0	0	0	0	0	0	0	50	117	176	88
218	54	1	26.3	25	35	370	33	0.4	6.9	4.5	7.5	136	96	52	6.7	466	70	15.6	46.8	20	100	34	33	1	0	1	1	1	1	1	0	0	0	0	36	84	134	88
219	56	0	22.9	17	14	204	15	0.4	6.8	3.7	5.5	84	92	52	4.2	446	65	13.5	42.2	23	95	30	32	0	0	1	0	1	0	1	0	1	1	0	57	114	187	53
220	32	0	19.3	21	28	115	16	0.8	6.7	4.1	5.3	86	87	52	3.3	406	63	12.5	37.1	18	91	31	34	1	0	1	0	0	0	0	0	0	0	0	71	75	157	67
221	35	0	18.6	17	15	193	11	0.5	6.6	4.2	5.2	84	83	52	2.9	428	35	11.6	36.7	27	86	27	32	0	0	1	0	1	0	1	0	1	1	0	65	64	137	50
222	25	0	16.3	22	17	177	22	0.5	6.9	4.4	4.8	79	85	52	3.2	444	37	13.1	39.8	15	90	30	33	1	0	1	0	1	1	1	0	0	1	1	80	102	188	42
223	37	1	20.4	18	17	246	32	0.7	7.2	4.5	5.4	84	93	52	4.7	542	64	14.3	45.3	27	84	26	32	0	0	1	0	0	1	0	1	0	1	0	68	104	186	79
224	58	1	21	17	16	163	24	0.8	6.8	4.4	5.4	104	88	52	6.1	487	64	16.4	48.4	23	99	34	34	0	0	1	0	0	0	0	0	0	1	0	65	94	176	112
225	49	0	21.7	29	30	205	27	0.7	6.6	3.9	5.5	84	110	52	4.2	421	31	11.7	37.1	21	88	28	32	0	1	0	1	0	0	0	0	0	0	1	83	145	238	88
226	40	0	21.6	21	22	167	18	0.6	6.8	3.9	5.3	84	94	52	4.1	502	35	12.1	39.2	33	78	24	31	0	1	0	0	0	0	0	0	0	0	0	93	100	195	44
227	35	0	17.8	21	20	173	22	0.7	6.8	4.2	6	86	92	52	3.5	363	28	8.3	28.8	22	79	23	29	0	1	0	0	0	0	3	0	0	0	0	52	65	123	80
228	57	1	22.1	21	23	234	62	0.9	7.5	4.5	5.1	84	96	52	3.3	487	67	15.3	45.5	27	93	31	34	1	1	0	1	0	0	0	0	0	0	0	60	147	218	77
229	50	0	22.3	24	13	166	13	0.4	7.2	4.1	5.3	95	84	52	4.2	448	53	8.2	30	34	67	18	27	1	1	0	0	0	0	0	1	1	0	0	67	97	172	71
230	40	0	20	22	20	152	20	0.7	7.1	4.5	5.1	91	95	52	3.7	414	59	12.2	39	21	94	30	31	1	0	0	0	0	0	0	0	0	0	0	44	106	157	60
231	54	0	22.4	23	17	222	15	0.9	7.6	4.2	5.6	94	95	52	4.2	456	41	13.9	42.5	20	93	31	33	0	0	0	0	0	0	1	1	0	0	0	72	128	209	64
232	44	0	21.3	18	11	190	20	1	6.9	4.4	5.3	91	85	52	4.5	421	43	12.3	38.7	21	92	29	32	1	0	0	0	0	0	0	1	0	1	0	98	60	167	76
233	53	0	20.8	18	16	205	18	0.9	6.9	4.2	4.7	92	96	52	6	427	48	13.4	39.5	24	93	31	34	1	0	0	0	0	0	0	0	1	0	0	75	132	207	47
234	42	0	18.1	19	15	175	12	0.6	6.7	3.9	5.2	86	92	52	3.4	460	44	13.5	42.5	21	92	29	32	0	0	0	0	0	0	1	0	0	0	0	66	85	152	42
235	37	0	19.4	20	13	59	17	0.6	7.1	4.2	5.4	88	84	52	2.7	398	45	12.3	37.6	21	95	31	33	1	0	0	0	0	1	1	0	1	1	0	68	137	206	35
236	56	0	20.1	21	17	161	18	1.2	7	4.4	5.3	101	100	52	4.8	450	33	14.1	43.5	19	97	31	32	1	0	0	0	0	1	0	0	0	0	0	98	124	229	85
237	42	0	19	14	13	113	14	0.6	6.5	3.8	4.8	88	92	52	3.6	391	48	12	36.9	22	94	31	33	0	0	0	0	0	0	3	1	1	0	0	78	87	172	37
238	42	0	17.9	17	17	179	12	0.6	6.6	4	5.6	89	94	52	3	386	37	9.4	30.9	22	80	24	30	0	0	0	0	0	0	0	0	0	0	0	91	117	213	48
239	48	0	22.9	15	18	156	23	0.7	6.7	3.9	5	78	88	52	3.7	373	45	11.1	34.2	26	92	30	33	0	0	0	0	0	0	0	0	0	0	0	87	151	256	78
240	50	0	22	17	15	261	16	0.6	6.4	3.9	5.3	102	99	52	4	447	43	13.5	40.1	17	90	30	34	1	0	0	0	0	1	3	0	0	0	0	69	67	145	62
241	38	0	18.1	11	8	208	23	0.4	7	4.1	5.2	84	97	52	3.8	398	30	11.8	36.7	18	92	30	32	0	0	0	0	0	0	3	0	1	1	0	100	90	200	38
242	47	0	22.2	20	17	134	16	0.9	6.6	4.2	5.1	87	99	52	4.7	462	65	14	41.6	31	90	30	34	1	0	0	0	0	1	3	1	0	0	0	74	116	203	76
243	39	0	20.2	15	14	131	17	1	6.9	4.2	5.4	92	96	52	3.5	436	46	13	39.9	22	92	30	33	0	0	0	0	1	1	1	0	1	1	0	139	137	280	54
244	56	0	19.1	26	17	303	29	0.6	6.3	4.2	5.1	90	82	52	5.4	435	46	13.9	41.2	19	95	32	34	1	0	0	0	0	0	1	0	0	0	0	87	123	219	85
245	43	0	18.5	18	14	107	18	0.8	6.9	4.1	5.2	93	89	52	3.2	424	41	13.2	40.1	22	95	31	33	1	0	0	0	0	0	0	1	1	0	0	64	121	181	69
246	39	0	17.4	13	8	166	12	0.6	6.8	3.9	5.1	91	85	52	4	429	53	12.9	39.4	20	92	30	33	0	0	0	0	0	0	0	0	0	0	0	68	80	151	42
247	37	0	22.1	17	11	168	9	0.4	6.8	4.2	5.5	87	88	52	4	365	46	10.2	33.5	21	92	28	30	1	0	0	0	0	0	3	1	1	0	0	98	99	211	32
248	46	0	19.4	25	29	136	18	0.5	7	4.4	5.2	83	86	52	3.1	461	53	12.9	40.8	23	89	28	32	0	0	0	0	0	0	0	0	1	0	1	73	123	212	72
249	45	0	20.9	15	14	132	12	0.6	6.8	3.8	5.5	79	85	52	5.2	356	50	11.7	35.9	21	101	33	33	1	0	0	0	0	0	1	0	0	0	1	65	66	135	39
250	46	0	20.7	18	13	186	20	0.4	6.6	3.8	5	82	97	52	3.7	411	53	11.9	37.2	22	91	29	32	0	0	0	0	0	0	3	0	0	0	1	79	80	164	39
251	53	0	19	18	18	195	16	0.9	6.7	4.1	5.6	93	110	52	4.2	436	87	12.8	38.6	18	89	29	33	1	0	0	0	0	0	0	1	0	1	1	87	118	217	55
252	52	0	26.5	23	19	201	30	1	7.9	5	5.7	88	93	52	4.4	462	51	13.6	41.6	20	90	29	33	0	0	0	1	1	0	1	0	1	0	0	101	106	221	84
253	46	1	21.1	21	32	197	85	1.1	6.7	4.1	5.2	92	90	52	5.8	494	56	15.1	45.2	21	92	31	33	1	0	0	0	0	0	0	0	0	0	0	47	139	199	161
254	33	0	20.8	17	11	131	16	0.5	6.9	4.6	4.4	84	91	52	5.6	382	66	12.3	36.2	23	95	32	34	1	0	0	0	0	1	0	0	1	0	0	41	45	130	302
255	48	0	19.4	23	24	236	19	1	7.3	4.5	5.2	90	81	52	3.7	464	38	14	42.4	19	91	30	33	0	0	0	0	0	0	0	1	0	0	1	69	172	240	60
256	35	1	27.7	18	34	162	49	0.6	6.8	4.2	5.4	86	97	52	7.2	521	58	15	45.3	24	87	29	33	1	0	1	1	1	0	0	0	0	0	0	49	113	179	134
257	60	0	24.7	14	11	306	23	0.5	6.7	4	5.4	94	117	52	6.3	409	54	12.9	38.7	23	95	32	33	0	0	1	0	0	0	0	0	1	0	1	48	160	227	137
258	40	0	21.5	28	17	160	39	0.5	7	4.2	4.8	92	114	52	5.3	395	63	12.5	38.9	23	99	32	32	1	1	0	0	1	0	1	0	0	0	0	51	59	201	709
259	38	0	17.9	16	13	190	14	1.2	6.7	4.2	5.4	102	91	52	3.4	429	55	13	40.3	25	94	30	32	1	1	0	0	0	0	0	0	0	0	0	88	125	215	79
260	42	0	24.9	16	9	102	10	0.5	7.2	4.3	5	79	80	52	4.2	375	43	12.4	39.1	21	104	33	32	1	1	0	1	1	0	1	0	0	0	0	85	125	217	67
261	49	0	20.8	17	18	140	16	0.6	7	4.2	5.7	96	91	52	4.5	486	59	13.7	42.8	24	88	28	32	0	0	0	1	0	0	0	0	0	0	0	67	145	230	201
262	37	0	18.8	22	20	145	16	1	7.1	4.2	5.2	83	92	52	4	419	48	12.5	38	22	91	30	33	0	0	0	0	0	0	0	0	0	0	0	94	111	208	42
263	46	0	19.6	12	11	137	12	1.4	7	4.2	5	87	94	52	3.3	443	55	13.1	40	24	90	30	33	1	0	0	0	1	0	0	0	0	0	0	64	118	196	66
264	40	0	19.4	19	13	154	24	0.5	7.1	4.5	5.5	95	118	52	3.3	422	47	12.9	40.1	20	95	31	32	1	0	0	0	0	0	0	0	0	1	0	101	70	175	48
265	45	0	16.9	18	21	115	18	1.1	6.4	3.9	5.4	87	94	52	2.6	411	47	12.5	38.8	15	94	30	32	0	0	0	0	0	0	0	0	0	0	0	61	68	133	54
266	50	0	17.8	19	14	164	14	0.8	7.2	4.1	5.2	85	86	52	2.6	416	45	13.1	39.9	22	96	32	33	0	0	0	0	0	0	1	0	0	0	0	97	119	220	31
267	41	0	15.7	17	11	110	14	0.7	7.6	4.3	5.2	92	80	52	4.1	457	37	12	38.2	22	84	26	31	0	0	0	0	0	0	3	0	0	0	0	67	113	181	57
268	57	0	19.3	19	17	172	18	0.5	7.3	4.3	5.6	93	94	52	3.8	484	53	13.4	41.6	26	86	28	32	0	0	0	0	0	0	0	0	1	0	1	61	167	246	129
269	38	1	23.7	27	28	218	15	0.5	7.5	4.4	5.1	93	102	52	6.4	473	49	13.9	42	23	89	29	33	0	0	0	1	1	0	1	0	1	0	1	49	177	243	75
270	47	0	18.9	14	11	347	11	0.4	7.2	4	5.4	85	82	52	3.6	408	54	12.6	39	22	96	31	32	0	0	0	0	1	0	0	0	0	0	0	54	116	186	97
271	62	0	21.9	18	13	246	16	0.6	6.8	4.1	5.4	96	87	52	4.1	416	36	13.4	41.4	15	100	32	32	0	0	0	0	0	0	0	0	0	0	1	97	148	245	64
272	38	0	17.9	19	22	119	17	1	7.2	4.2	5.1	79	87	52	5.2	438	49	13.2	40.3	24	92	30	33	0	0	0	0	0	0	0	0	1	0	1	51	105	161	64
273	56	0	22.1	19	15	221	17	0.6	6.6	4.1	5.4	89	104	52	3.7	404	30	11.8	37	22	92	29	32	0	0	0	1	0	0	3	0	0	0	1	56	121	187	133
274	52	1	21.4	19	20	199	26	0.9	6.9	4.5	5.3	94	78	52	5.7	517	56	15.3	46.7	31	90	30	33	0	1	0	1	1	0	1	0	0	0	0	50	147	219	130
275	58	0	22.6	27	38	132	49	0.6	7.1	4.3	5.1	92	84	52	4.9	376	35	12.2	37.9	27	101	32	32	1	0	0	0	0	0	0	0	0	0	0	90	133	237	77
276	56	0	17	19	11	172	10	0.7	7	4.3	5.2	90	88	52	3.5	412	38	12.6	38.6	16	94	31	33	1	0	0	0	0	0	0	0	0	0	1	86	116	217	51
277	56	1	19.1	44	28	189	178	1	6.8	4.3	4.9	96	94	52	4.3	372	53	13	36.6	17	98	35	36	1	0	1	0	0	0	0	1	0	0	0	116	31	150	72
278	41	0	20.5	18	12	113	10	0.8	6.5	3.9	5.2	86	84	53	3.3	372	41	11.4	35.3	19	95	31	32	0	0	0	0	1	1	1	0	0	0	0	66	102	171	43
279	30	0	19.1	13	14	102	15	0.6	6.5	4.1	5.4	85	91	53	4.8	400	64	12.7	38.9	18	97	32	33	1	0	1	0	0	0	0	1	1	0	0	59	93	157	44
280	57	1	21.7	21	16	199	53	0.9	6.8	4.3	5.1	98	90	53	7	447	51	14.5	44.1	16	99	32	33	1	0	1	1	1	0	1	1	0	0	0	59	124	190	91
281	56	0	17.7	24	31	117	11	0.6	6.7	4.1	5.8	73	88	53	4.4	508	38	13.8	42.3	25	83	27	33	0	0	1	0	1	0	0	1	1	0	0	94	186	291	122
282	40	0	20.8	16	12	144	15	1.1	6.7	4.1	4.5	80	99	53	4	433	44	12.3	38.7	25	89	28	32	0	1	0	0	1	1	1	1	1	0	0	56	105	165	51
283	41	1	21.6	14	14	212	20	0.6	6.4	4.1	5.1	93	105	53	6.3	485	74	14.3	45.2	30	93	30	32	1	1	0	0	0	0	0	0	0	0	0	64	105	171	76
284	51	0	18.8	19	20	214	23	0.7	6.6	4.1	5.7	93	94	53	5.2	430	39	12.7	39.8	22	93	30	32	1	1	0	0	0	0	0	0	1	0	0	65	155	230	92
285	39	0	16.6	14	12	160	15	1.2	7.1	4.6	5.3	83	90	53	4.5	426	46	12.8	38.3	22	90	30	33	0	0	0	0	0	0	0	0	0	0	0	76	77	157	36
286	62	0	19.4	15	10	152	13	1.3	7.4	4.2	5.4	94	103	53	3.4	394	28	12.1	37.2	18	94	31	33	0	0	0	0	0	1	1	0	0	0	0	83	92	179	53
287	47	0	22.9	18	14	192	13	0.8	6.9	4.1	5.1	91	97	53	4.8	411	37	12.5	37.5	21	91	30	33	0	0	0	1	0	0	0	0	0	0	0	74	83	166	36
288	39	0	21.1	17	13	128	16	0.8	6.5	4.2	5	92	94	53	4.8	397	36	12.2	36.5	21	92	31	33	1	0	0	1	1	0	0	1	0	0	0	61	76	150	51
289	51	0	22.4	16	13	123	13	0.7	6.6	3.9	4.9	83	97	53	4.7	380	39	11.5	34.9	24	92	30	33	1	0	0	0	1	0	0	1	1	0	0	85	112	210	59
290	39	0	20.8	18	11	119	16	0.9	7	4.4	4.7	85	88	53	4.8	400	49	12.6	38.3	24	96	32	33	1	0	0	0	1	1	0	0	0	0	0	76	104	184	48
291	39	0	19.5	15	13	137	20	1.1	7	4.5	4.9	91	97	53	4.8	413	66	12.5	38.4	20	93	30	33	1	0	0	0	0	0	0	0	0	0	0	81	61	146	47
292	29	0	19.5	29	30	139	12	1	6.8	4.3	4.8	89	90	53	4.3	425	56	13.3	38.5	20	91	31	35	0	0	0	0	0	0	0	0	0	0	1	82	76	161	75
293	36	0	26.6	21	23	116	29	1	6.6	4.2	5.1	76	85	53	4	405	51	12.5	37.6	28	93	31	33	0	0	0	0	0	1	1	0	0	0	0	99	67	175	86
294	41	0	18.1	19	14	145	14	0.6	7.5	4.5	5.5	88	96	53	3.2	419	42	11.4	36.2	21	86	27	32	0	0	0	0	0	0	0	0	1	0	0	71	117	197	62
295	39	0	20.9	21	17	224	8	0.7	7.4	4.2	4.8	88	89	53	4.2	412	31	12.9	40.7	25	99	31	32	0	0	0	0	1	0	0	0	1	0	0	71	93	172	44
296	45	0	18.1	16	19	151	53	0.6	7.1	4.2	5.6	100	90	53	3.4	443	57	13.6	40.9	20	92	31	33	0	0	0	0	1	1	0	0	0	0	0	79	170	251	68
297	74	1	15.6	30	22	238	32	0.8	6.4	3.8	5.5	91	89	53	4	364	48	12.2	37.5	19	103	34	33	1	0	0	0	1	0	0	0	0	0	0	86	54	149	43
298	25	0	17.7	22	12	148	12	0.7	8	4.3	4.8	77	83	53	5.4	424	38	11.9	38.1	28	90	28	31	0	0	0	0	1	0	1	1	1	0	0	76	96	181	56
299	60	0	22.2	17	13	142	44	0.8	7.3	4.4	5.3	100	106	53	4.5	422	53	13.3	39.7	24	94	32	34	1	0	0	0	0	0	0	0	0	0	1	93	155	261	80
300	39	0	18	16	11	101	16	0.6	7	4.2	5	79	84	53	3.8	415	42	13.1	40.9	21	99	32	32	1	0	0	0	0	0	1	1	0	0	0	73	80	160	43
301	20	0	16.7	19	19	155	22	0.8	7.4	4.6	5.1	81	89	53	3.7	451	73	14.3	41.5	23	92	32	35	0	0	1	0	0	0	3	1	1	1	0	60	74	137	36
302	25	1	20.6	14	15	133	23	0.5	6.8	4.4	5.1	90	84	53	2.6	523	43	15.9	48	24	92	30	33	1	0	1	0	1	0	0	1	1	1	0	55	100	163	76
303	52	0	22	17	12	258	18	0.8	7.1	4.6	5.5	78	94	53	4.8	475	52	14.6	44.7	14	94	31	33	1	0	1	0	0	0	0	0	0	0	1	73	146	231	135
304	41	0	21.1	13	6	166	12	1.2	6.7	3.9	5.1	89	88	53	4.1	383	37	11.7	36	19	94	31	33	0	0	1	0	0	1	0	0	0	0	0	51	110	167	70
305	45	1	21.9	12	13	139	16	1	6.9	4.7	5.3	94	104	53	3.9	493	72	16.2	49.3	35	100	33	33	1	0	1	0	0	0	1	1	0	1	0	60	88	163	101
306	40	0	19.2	16	10	90	13	0.6	6.7	4.2	4.8	84	86	53	2.7	366	53	12.1	37.3	25	102	33	32	1	0	1	0	1	0	3	0	0	0	1	59	113	175	52
307	47	0	22.3	19	19	135	20	0.8	6.3	3.8	5.3	89	88	53	4.1	434	44	12.5	39.1	18	90	29	32	0	0	1	0	0	1	1	0	0	0	0	88	85	186	43
308	58	1	22.3	16	22	188	33	0.8	6.8	4.3	5.8	104	108	53	5.6	497	49	14.8	45.1	19	91	30	33	1	0	1	0	0	1	0	0	0	0	0	41	150	228	301
309	37	1	24.8	17	16	152	15	0.7	6.6	3.9	5.2	83	106	53	4.9	464	58	15.3	46.1	28	99	33	33	1	0	1	0	0	0	1	1	0	0	0	51	98	161	73
310	34	0	20	15	12	122	11	0.7	7.3	4.5	5.4	94	85	53	4.9	466	57	14.2	43.2	27	93	31	33	1	1	0	0	0	0	1	0	0	0	0	73	140	219	54
311	39	0	22.4	38	43	241	98	0.5	7.5	4.3	5.5	69	94	53	5.7	432	49	12.6	37.9	25	88	29	33	1	1	0	0	0	0	0	0	0	0	0	54	106	166	52
312	46	0	20.8	16	19	150	28	0.5	7.9	4.4	6	100	100	53	4.6	454	59	10.4	34.8	36	77	23	30	0	1	0	1	0	0	0	1	0	0	0	62	128	207	118
313	50	0	19.1	18	21	163	14	0.7	7.2	4.1	5.1	76	102	53	5.2	432	36	13	39.2	23	91	30	33	0	1	0	0	0	0	1	0	0	0	0	77	101	188	56
314	39	0	20.5	18	14	161	13	0.6	6.8	4.2	5.3	85	82	53	3.4	479	62	13	40.8	30	85	27	32	0	1	0	0	1	0	0	0	1	0	0	90	109	208	69
315	40	0	22.9	15	10	164	17	0.3	6.3	3.7	4.9	87	92	53	3.2	385	48	10.8	33.5	30	87	28	32	0	1	0	1	1	0	1	1	1	0	0	67	79	148	35
316	57	0	17.5	20	20	263	41	0.9	7.1	4.5	5.1	88	90	53	7.9	431	61	14	42.5	24	99	33	33	1	1	0	0	0	0	0	0	0	0	0	146	124	268	56
317	42	0	18.4	17	16	151	26	1.1	6.4	4.4	5.2	89	101	53	3.2	408	54	12	38.1	19	93	29	32	1	0	0	0	0	0	0	1	0	0	0	98	91	198	38
318	47	0	22.8	14	14	154	15	0.7	6.8	4	5.2	85	99	53	3.6	420	45	13	38.3	19	91	31	34	0	0	0	1	1	0	0	1	1	0	0	60	109	178	91
319	45	0	22.8	14	8	115	14	1.2	6.6	4.2	5.5	82	97	53	3.7	416	31	13.1	39.5	17	95	32	33	0	0	0	0	0	0	1	0	1	0	0	60	88	152	32
320	55	0	20.7	18	17	263	15	0.7	7.1	4.3	5.6	94	116	53	3.8	462	46	14	42.5	19	92	30	33	1	0	0	0	0	0	1	0	0	0	1	95	159	262	89
321	48	0	19	18	15	151	14	0.6	6.6	3.8	5.3	84	97	53	3.3	461	61	12.7	39.9	28	87	28	32	1	0	0	0	0	0	0	0	0	0	1	76	130	217	50
322	51	0	18.6	21	27	290	49	0.9	6.8	4.3	5.4	84	87	53	5	430	27	12.8	38.9	21	91	30	33	0	0	0	0	0	0	3	0	1	1	0	61	121	190	54
323	45	0	19.2	20	13	250	12	0.6	7.4	4.2	5.2	78	94	53	3.4	482	46	13.2	40.7	26	84	27	32	0	0	0	0	0	0	3	1	0	0	0	60	86	158	70
324	59	0	23.1	24	26	256	84	0.7	6.9	4.2	5.4	91	80	53	6.1	416	50	12.6	40	25	96	30	32	0	0	0	1	1	0	1	0	0	0	0	66	158	247	82
325	50	0	19.4	20	11	230	8	0.5	7.8	4.3	5.4	80	94	53	4.1	474	47	13.3	42.3	20	89	28	31	0	0	0	0	0	0	0	0	1	0	1	71	128	212	67
326	48	0	21.3	24	28	135	15	0.6	6.5	4	4.8	86	85	53	2.8	422	30	12.9	39.7	21	94	31	33	0	0	0	0	0	0	0	0	0	0	0	90	96	186	52
327	48	0	18.1	17	15	143	13	0.8	7.1	4.1	5.6	85	89	53	3.7	399	36	12.3	39.2	19	98	31	31	1	0	0	0	0	0	0	0	0	0	0	97	98	207	73
328	42	1	21.7	18	15	174	40	1	6.5	4.3	4.8	100	91	53	5.2	483	47	15.1	44.1	20	91	31	34	1	0	0	0	0	0	0	0	0	0	0	58	108	174	88
329	54	0	23.3	20	20	191	23	0.9	6.6	4.4	5.3	97	99	53	7.3	453	41	13.3	39.9	26	88	29	33	1	0	0	1	0	0	0	1	1	1	0	62	163	229	63
330	47	0	23.3	17	26	116	19	0.5	6.8	4	4.9	88	89	53	4.2	451	51	12.7	39.4	29	87	28	32	0	0	0	0	0	0	0	0	1	0	0	66	111	177	44
331	54	0	21.7	19	15	190	12	0.7	7.1	4.3	5.5	89	93	53	5.3	419	38	12.4	39.4	24	94	30	32	0	0	0	1	1	0	1	1	0	0	0	74	83	157	77
332	37	1	20.5	14	15	153	15	0.5	7	4.2	5.5	84	103	53	6.7	484	52	13.8	41.5	27	86	29	33	1	0	0	0	0	0	0	0	0	0	0	52	84	144	78
333	53	0	24.2	20	20	227	12	0.6	7.1	4.5	5.3	97	95	53	5	439	57	13.4	40.7	28	93	31	33	0	0	0	1	1	0	0	0	0	0	0	90	88	183	42
334	53	0	19.1	19	16	197	14	0.8	6.9	4.2	5.1	92	97	53	4.9	446	40	13.6	41.4	18	93	31	33	0	0	0	0	0	1	1	0	0	0	0	89	118	212	46
335	43	0	14.9	27	30	188	53	0.5	6.8	4.3	5.4	74	80	53	4.8	406	33	12.6	39.9	15	98	31	32	0	0	0	0	0	0	0	0	0	0	0	108	144	255	53
336	39	0	19.6	13	17	151	13	0.5	7.5	4.7	5.1	90	100	53	4.2	433	51	12.3	38.1	25	88	28	32	1	0	0	0	0	0	0	0	1	0	1	73	132	205	70
337	57	0	20.8	20	12	189	14	1.5	7.1	4.4	5.4	86	84	53	3.1	427	41	12.8	40.3	25	94	30	32	0	0	0	0	0	0	0	0	0	0	1	78	110	202	78
338	51	1	23.7	23	28	248	27	0.5	7.1	4.1	4.9	93	82	53	7	488	69	15.1	43.7	24	90	31	35	1	0	0	1	0	0	1	0	0	0	1	44	151	218	131
339	51	0	20.3	31	50	148	20	0.4	6.3	3.9	5.1	82	92	53	3.4	406	54	11	35.8	20	88	27	31	0	0	0	0	0	0	0	1	1	1	1	72	90	172	87
340	39	1	24.3	21	29	230	161	0.6	7.1	4.2	5	95	93	53	3.4	502	38	15.5	45.6	27	91	31	34	1	0	1	1	1	1	0	0	0	0	0	60	92	161	87
341	43	1	23.4	22	27	178	19	0.5	6.5	4.3	5.4	92	96	53	6.3	460	36	14.2	43.6	23	95	31	33	1	0	1	0	0	1	0	0	0	0	0	49	120	175	52
342	60	1	23.1	19	13	275	15	1	6.7	4.2	5.5	96	83	53	4.4	478	59	14.2	44.6	29	93	30	32	0	0	1	0	0	1	0	0	0	0	1	59	148	211	67
343	36	0	18.3	14	12	191	18	0.5	6.6	4	4.9	83	97	53	3.2	395	33	12.3	38	22	96	31	32	1	1	0	0	0	0	1	0	1	0	0	84	93	186	42
344	32	1	22.2	20	26	249	40	1.1	7.5	4.4	5	99	115	53	5.8	515	49	15.7	47.2	24	92	31	33	1	1	0	0	1	0	0	1	0	1	0	78	111	209	153
345	35	0	17.6	17	14	344	18	0.5	7.4	4.8	5.7	89	91	53	4.5	443	51	12.8	39.4	22	89	29	33	0	1	0	0	0	0	1	0	0	0	0	60	136	210	136
346	61	1	24.8	30	27	93	53	1	6.8	4.1	5.2	95	91	53	7.7	480	32	15.4	46.5	15	97	32	33	1	1	0	1	0	0	0	0	0	0	1	72	134	226	84
347	41	0	21.1	16	17	142	12	0.8	7.3	4.3	5.3	81	83	53	2.4	408	41	12.2	39	23	96	30	31	1	0	0	0	0	0	0	0	0	0	0	52	121	185	48
348	35	0	18.5	18	12	151	13	0.7	7.2	4.6	5	82	93	53	3.9	400	32	12.6	38.4	18	96	32	33	0	0	0	0	0	0	0	0	0	0	0	67	88	165	51
349	43	0	17	19	14	121	22	1	7.5	4.5	5.2	82	105	53	5	407	44	12.5	37.9	24	93	31	33	0	0	0	0	0	0	0	0	0	0	0	79	98	190	32
350	42	1	21.2	17	18	224	61	1.2	7	4.4	4.9	92	82	53	3.6	444	41	14.1	43.8	20	99	32	32	1	0	0	0	1	0	0	0	0	0	0	58	90	150	71
351	51	0	20	18	13	132	17	0.6	7.2	4.3	5.8	84	97	53	4.3	460	60	13.5	42.5	18	92	29	32	0	0	0	0	0	1	0	0	0	0	0	112	156	270	83
352	44	0	18.6	20	18	161	49	0.6	6.9	4.3	5	99	100	53	3.9	457	71	13.9	40.9	19	90	30	34	0	0	0	0	0	0	1	0	0	0	0	95	80	183	70
353	53	0	17	20	20	149	20	0.9	7	4.4	4.9	72	90	53	4.1	496	43	14.6	43.6	21	88	29	34	1	0	0	0	0	0	0	0	0	0	0	78	79	162	40
354	50	0	18.2	16	12	140	15	1	7	4.5	5.3	89	94	53	3.6	457	52	14.4	43.5	18	95	32	33	0	0	0	0	0	0	3	0	0	0	0	71	110	187	56
355	57	0	20.4	20	11	292	10	0.5	7.3	4.3	5.3	74	83	53	3.7	425	28	12.4	37.7	19	89	29	33	0	0	0	0	0	0	3	0	0	0	1	85	125	225	103
356	46	0	16.6	25	18	138	37	0.7	6.8	4	5.2	78	87	53	3.3	452	40	13.5	41.8	16	93	30	32	0	0	0	0	0	0	0	0	0	0	0	84	99	190	35
357	40	0	19.1	18	10	181	13	0.5	8.2	4.2	5.3	77	86	53	3.5	398	47	12.4	37.5	16	94	31	33	0	0	0	0	0	0	0	0	0	0	1	65	84	155	43
358	69	1	21.6	17	15	132	11	0.6	6.6	4	5.2	95	92	53	5.8	439	37	13.4	39.7	17	90	31	34	0	0	0	0	0	1	0	1	0	0	1	49	158	204	34
359	51	0	22.3	22	16	251	24	0.7	7.2	4.2	5.3	83	83	53	4	451	33	12.6	39.2	25	87	28	32	0	0	0	0	0	1	1	0	0	0	0	75	129	215	55
360	42	0	17.3	16	15	179	8	0.5	6.3	4.3	4.9	76	91	53	4.1	419	60	10.2	34.3	36	82	24	30	1	0	1	0	0	0	1	0	1	0	0	85	94	185	61
361	67	0	23.6	27	28	189	21	0.9	6.9	3.9	5.2	95	112	53	5.9	354	50	11.5	35.1	21	99	33	33	1	0	0	1	0	1	0	0	0	0	1	59	158	232	144
362	49	0	19.4	28	36	179	29	0.8	7.5	4.2	6	99	92	53	4.8	445	67	11	35.8	22	80	25	31	0	0	0	0	0	0	0	0	0	0	0	58	154	220	50
363	31	1	21	21	16	175	14	0.8	6.8	4.3	5.5	92	104	54	5.2	482	60	14	42.5	26	88	29	33	1	0	1	0	1	0	1	1	0	0	0	61	106	180	73
364	36	0	19.5	17	20	214	17	0.8	7	4.4	5.4	90	91	54	3.7	432	69	13.5	40.5	20	94	31	33	0	0	1	0	0	1	0	1	0	0	0	58	88	153	57
365	46	0	22.2	12	12	132	9	0.6	6.8	4.1	5.4	90	100	54	3.6	415	58	11.1	35	29	84	27	32	0	0	0	0	1	0	0	0	1	1	1	84	111	203	27
366	63	0	22.3	16	17	210	10	0.8	7.2	4.2	5.5	90	102	54	4	416	75	12.7	39.6	26	95	31	32	0	0	0	1	0	1	1	0	1	0	1	53	111	179	91
367	55	1	17.2	23	33	173	16	1	6.5	4.2	5.9	132	83	54	4.2	468	43	14.1	43.5	24	93	30	32	1	1	0	0	1	0	3	0	0	0	1	96	112	210	45
368	42	0	23.8	15	9	225	11	0.8	7.2	3.8	5.5	79	85	54	5.6	486	88	8.9	31.9	36	66	18	28	1	0	1	1	1	0	3	1	1	1	1	54	76	144	118
369	42	1	17.5	19	21	182	14	0.6	6.6	4.5	5	83	84	54	5.2	477	57	14.8	44.7	28	94	31	33	1	0	1	0	0	0	0	1	0	0	0	40	84	137	70
370	42	0	20.7	15	10	106	20	1.2	7	4	5	76	98	54	4.1	426	42	13.1	39.2	21	92	31	33	1	0	1	0	1	0	1	1	0	0	0	54	103	166	89
371	38	1	22.2	19	23	138	45	1.3	7	4.1	5.7	89	105	54	6.3	459	51	14.5	43.8	19	95	32	33	1	0	1	1	0	0	0	1	0	1	0	51	133	193	77
372	50	0	19.7	15	10	202	10	0.7	6.1	3.9	5.3	81	90	54	5.2	419	62	12.9	40.1	32	96	31	32	0	0	1	0	0	1	0	0	0	1	0	51	57	117	42
373	47	1	20.6	20	12	170	26	0.9	6.5	4.2	5.3	95	96	54	6.3	386	50	12.4	39	21	101	32	32	1	0	1	0	0	0	0	1	0	0	0	56	65	125	51
374	38	0	18.3	16	11	118	11	0.4	6.7	4.2	4.9	77	85	54	4	414	43	12.5	37.8	19	91	30	33	0	1	0	0	0	0	1	1	1	1	0	64	87	165	122
375	44	0	22.9	17	18	125	13	0.6	6	3.6	4.9	68	83	54	4.3	415	49	13.1	39.7	17	96	32	33	1	1	0	0	0	0	0	0	0	0	1	73	98	187	55
376	71	1	18.6	21	8	165	21	1.1	7.4	4.4	5.3	87	92	54	5	496	47	14.7	47.2	18	95	30	31	0	1	0	0	1	0	3	0	0	0	1	85	118	213	61
377	36	0	19.6	16	13	139	17	1	6.8	4.4	5	90	92	54	4.4	386	50	12.7	38.2	18	99	33	33	1	0	0	0	0	1	0	1	0	1	0	89	106	195	45
378	42	0	18	16	14	105	16	0.9	6.7	4.1	5.5	93	83	54	3.5	425	35	12.4	38.2	17	90	29	33	0	0	0	0	0	0	0	0	0	0	0	61	133	200	65
379	52	0	19.9	43	36	255	49	0.5	7.1	3.8	5.1	86	100	54	2.6	524	41	11.5	37.2	27	71	22	31	0	0	0	0	0	0	0	0	1	0	0	72	57	142	73
380	38	0	19.4	17	10	105	16	0.4	6.6	4	5.6	85	100	54	4	366	49	11.3	36	25	98	31	31	0	0	0	0	1	0	1	0	0	0	0	89	75	168	52
381	49	0	16.7	12	9	231	9	0.6	6.7	3.9	5.3	80	110	54	3.9	434	67	12.9	39.3	21	91	30	33	1	0	0	0	0	0	0	0	0	0	0	61	65	133	69
382	35	0	17	17	12	145	14	1.1	6.6	4.1	5	80	86	54	4.3	471	49	14.3	42.9	18	91	30	33	0	0	0	0	1	0	0	0	1	0	0	59	85	155	34
383	50	0	23.1	19	16	179	16	0.7	6.8	4.4	5.5	90	86	54	4.8	438	36	12.5	38.8	22	89	29	32	0	0	0	0	1	1	1	1	0	0	1	55	129	188	71
384	38	0	22.2	17	19	149	16	0.4	7	4	5.3	84	100	54	4.5	482	64	12.2	38.4	35	80	25	32	0	0	0	0	0	0	3	0	0	0	0	56	71	136	80
385	39	0	19.3	16	13	125	10	0.6	6.4	4.1	5.5	88	88	54	4.6	382	58	11.8	37.1	25	97	31	32	0	0	0	0	1	0	1	1	1	0	0	120	80	208	74
386	40	0	23.3	14	14	124	14	0.5	6.9	4.2	5.1	91	109	54	3.6	420	55	13	39.5	26	94	31	33	1	0	0	1	1	1	1	1	0	1	0	59	102	171	48
387	62	0	21.1	21	14	234	12	0.7	7	4.2	5.3	87	86	54	4.7	403	50	13	39	25	97	32	33	1	0	0	1	0	0	1	0	1	1	1	68	110	186	70
388	43	0	20.3	14	9	143	8	1	6.8	4.3	5.4	93	98	54	3.5	408	58	12.5	38.5	22	94	31	33	0	0	0	0	0	1	0	0	1	0	0	71	120	192	44
389	53	0	27.4	26	36	220	21	0.7	7.3	4.2	5.8	85	83	54	5.2	483	52	14	44.1	32	91	29	32	0	0	0	1	1	0	0	1	0	1	0	50	113	182	116
390	46	0	23.4	17	13	137	14	0.5	6.9	4.2	5.5	93	96	54	6	461	38	13.8	42.5	23	92	30	33	1	0	0	0	0	0	0	0	0	0	0	58	162	235	173
391	36	0	17.1	15	23	200	22	0.7	6.7	4.2	5.5	81	95	54	4.2	416	67	12.6	40	16	96	30	32	0	0	0	0	0	0	0	0	0	0	0	95	70	164	37
392	41	0	19.3	15	13	108	15	0.8	7.4	4.4	5.5	78	89	54	3.8	438	45	11.9	37.1	24	85	27	32	1	0	0	0	0	1	0	0	0	0	0	93	101	197	52
393	40	0	19.4	13	9	108	19	1.3	6.4	4.1	4.9	93	89	54	3.5	367	40	11.8	36.7	30	100	32	32	1	0	0	0	0	0	0	0	1	0	0	89	86	181	37
394	66	0	21	20	16	215	10	0.7	7	4.3	4.8	89	89	54	4.6	422	42	13	39.8	20	94	31	33	1	0	0	0	1	0	0	0	1	0	1	88	143	251	67
395	56	0	19	23	19	272	14	1	7	4.7	5.5	86	93	54	3.2	460	33	13.3	41	19	89	29	32	0	0	0	0	0	0	3	0	0	0	1	97	148	253	31
396	40	0	19.2	15	12	145	17	0.5	6.7	4	5.2	91	94	54	3.7	426	40	12.9	39.6	17	93	30	33	1	0	0	0	0	1	0	0	0	0	0	76	82	161	38
397	54	0	19.4	19	15	169	14	0.9	7.3	4.4	5.4	87	95	54	2.1	491	31	14.6	45.4	23	93	30	32	0	0	0	0	0	0	3	0	0	1	0	75	178	256	94
398	48	0	17.2	30	24	186	27	1.5	6.3	3.9	5.4	82	86	54	4.4	375	36	11.3	35.6	22	95	30	32	0	0	0	0	0	1	0	1	0	0	0	87	87	175	49
399	51	0	19.6	22	25	186	16	0.5	7	4.1	5.8	94	87	54	6	461	44	13.3	40.8	21	89	29	33	0	0	0	0	0	1	0	1	1	0	0	90	127	224	43
400	42	0	27.1	24	31	148	19	0.4	6.9	4.1	5.5	99	94	54	3.4	411	52	10.9	34.8	25	85	27	31	0	0	0	1	0	0	0	0	0	0	0	64	159	229	112
401	49	0	17.3	18	12	201	22	0.6	6.9	4.1	5.5	98	90	54	2.9	433	56	12.5	38.7	25	89	29	32	0	0	0	0	0	0	1	1	1	0	0	84	96	193	96
402	49	0	19	18	12	219	10	0.5	7	4.2	5.2	86	103	54	4.7	430	52	13	40.7	28	95	30	32	0	0	0	0	0	0	0	0	0	0	1	61	138	204	53
403	42	0	17.9	16	14	181	16	0.5	6.9	4.2	5.3	75	91	54	2.3	454	48	10	33.8	28	74	22	30	0	0	0	0	0	0	0	0	0	0	0	81	100	189	69
404	50	0	18.9	15	11	120	14	0.7	7.3	4.3	5.4	89	106	54	3.8	463	39	14.3	44.1	25	95	31	32	1	0	1	0	0	0	1	0	0	0	0	77	105	194	44
405	39	0	15.5	18	12	130	12	0.9	6.8	4.2	4.5	81	85	54	3.8	400	48	12.5	37.8	20	95	31	33	0	0	1	0	0	0	1	0	0	0	0	65	90	166	59
406	41	1	22.5	13	10	170	13	1	6.6	4	4.9	91	94	54	6.2	459	73	14.3	41.9	25	91	31	34	1	0	1	0	1	0	1	0	0	0	0	57	103	176	92
407	52	0	18	14	11	231	12	0.6	6.5	3.7	5.5	80	82	54	3.5	447	64	12.8	40	24	90	29	32	0	0	1	1	0	0	3	0	0	0	0	66	104	179	57
408	41	1	22.6	23	26	277	24	0.8	7.4	4.6	5.5	90	99	54	6.7	495	50	15.5	46.5	18	94	31	33	0	0	1	0	0	0	1	0	0	0	0	59	145	220	93
409	31	1	18.9	12	12	160	23	0.9	6.8	4.2	5.3	74	84	54	6.5	484	51	15.3	46.3	23	96	32	33	1	0	1	0	0	0	0	1	0	1	0	93	28	126	20
410	39	1	21.3	15	6	219	17	0.3	6.7	4.2	5.5	110	79	54	4.7	443	49	13.9	42.6	21	96	31	33	0	0	1	0	1	0	1	0	1	0	0	51	115	176	59
411	43	0	17.7	17	14	188	36	0.8	6.9	4.3	5.5	82	100	54	3.9	455	78	14	42.7	20	94	31	33	0	0	1	0	0	0	0	0	0	0	0	76	125	206	91
412	35	1	19.5	12	13	200	13	0.7	6.4	4.4	5.4	88	92	54	5.3	440	54	14.3	44	18	100	33	33	1	0	1	0	1	0	0	1	0	1	0	66	112	185	51
413	47	0	18.6	16	15	83	11	0.7	6.8	4.1	5.4	92	93	54	3	433	71	13.3	41.5	28	96	31	32	0	0	1	0	0	0	0	0	0	0	1	60	167	238	187
414	46	0	23.7	16	10	129	22	0.2	6.6	4	5.4	89	109	54	4.3	448	97	13.7	42.9	33	96	31	32	0	0	1	1	1	0	3	0	0	0	1	62	179	258	189
415	58	1	20.3	20	16	289	18	0.7	6.9	4.3	5.4	82	99	54	5.7	436	45	14.1	43.1	23	99	32	33	1	0	1	0	0	0	3	0	0	0	1	76	144	243	102
416	43	0	21.8	17	13	123	10	0.6	6.5	4.3	5.4	91	87	54	3.7	431	33	12.4	39.6	23	92	29	31	1	1	0	0	0	1	1	0	0	0	0	102	103	205	40
417	54	1	19.4	24	20	183	18	0.9	7.2	4.5	5.1	79	84	54	5.5	500	41	14.9	44.7	23	89	30	33	0	1	0	0	0	1	1	1	0	0	0	75	105	185	54
418	59	1	21.6	20	17	177	42	1.1	6.9	4.3	5.7	101	87	54	6.4	515	48	15.3	46.5	26	90	30	33	1	1	0	1	0	0	0	0	0	0	1	79	100	185	80
419	35	0	19.8	17	17	130	18	0.6	7.1	4.1	5.3	82	87	54	3.2	396	39	12.2	38.8	24	98	31	31	0	0	0	0	0	0	0	0	0	0	0	66	67	142	83
420	35	0	21.5	15	16	134	39	0.7	7.2	4.5	5.1	78	89	54	3.3	441	48	13.2	40.2	20	91	30	33	0	0	0	0	0	0	0	0	1	0	0	48	144	207	76
421	52	0	21.3	19	12	163	16	1.4	7.5	4.2	4.9	96	91	54	3.6	392	68	12.3	37.7	27	96	31	33	0	0	0	0	0	0	0	0	0	0	0	96	87	184	52
422	45	0	19.4	18	16	150	15	1	6.8	4.3	4.8	82	92	54	2.6	424	36	12.7	37.4	18	88	30	34	1	0	0	0	0	1	0	0	0	0	0	85	93	192	35
423	40	0	19.2	13	8	80	9	0.9	6.7	4.2	4.6	76	88	54	4.1	414	56	12.9	39	19	94	31	33	1	0	0	0	0	0	1	0	1	0	0	81	100	187	43
424	35	0	18.3	18	12	168	19	0.6	7.4	4.4	5.5	93	96	54	3.4	464	75	9.1	31.7	31	68	20	29	0	0	0	0	0	0	0	0	1	0	0	77	103	188	49
425	30	0	18.8	19	15	208	68	0.8	6.9	4.3	4.8	79	94	54	4.1	420	59	13.2	39	24	93	31	34	1	0	0	0	0	0	1	0	0	0	0	76	88	172	51
426	40	0	18.6	12	10	293	8	1	7.2	4.3	5	78	88	54	3.3	462	49	13	39.3	26	85	28	33	0	0	0	1	1	0	0	0	1	0	0	59	68	130	43
427	51	0	18.7	14	11	186	17	0.7	6.7	4.2	5.5	91	102	54	4.2	409	35	11.8	38.1	17	93	29	31	1	0	0	0	1	0	0	0	0	1	0	93	52	153	56
428	37	0	17.1	22	19	174	19	1.3	6.6	4.3	4.9	82	86	54	4.7	435	55	13.2	40.5	14	93	30	33	1	0	0	0	0	0	0	0	1	0	0	77	91	177	44
429	26	0	21.1	14	12	141	10	0.7	6.6	4.2	5	84	84	54	3.3	414	72	12.4	37.9	25	92	30	33	0	0	0	0	0	0	1	0	0	0	0	69	67	143	55
430	48	0	19.6	22	16	209	13	0.8	7.1	4.4	5.3	80	77	54	3.6	425	36	13.2	39.8	26	94	31	33	0	0	0	0	1	0	0	0	1	0	0	87	101	197	55
431	38	0	21.1	23	33	213	92	0.8	6.9	4.3	5.1	89	103	54	2.8	413	71	12.9	39.8	21	96	31	32	0	0	0	0	0	0	1	1	0	0	0	101	102	211	28
432	46	0	22.5	14	12	128	13	1	6.7	4.2	5.4	82	94	54	4.5	446	34	12.9	38.6	20	87	29	33	0	0	0	0	0	0	3	0	0	0	0	90	99	196	71
433	42	0	18.4	17	10	135	13	0.7	7	4.3	6.5	105	82	54	5.1	448	55	12.8	40	25	89	29	32	1	0	0	0	0	0	0	0	0	0	0	87	92	182	64
434	46	1	21.8	31	53	223	216	1	7.2	4.6	4.8	99	82	54	6.7	581	51	18	52.3	15	90	31	34	0	0	0	0	0	1	1	0	0	0	0	51	150	258	360
435	45	0	18.1	25	18	177	13	0.7	6.9	4.1	5.4	91	95	54	3.7	414	50	11.6	36.1	26	87	28	32	0	0	0	0	0	0	0	0	1	0	0	81	106	191	49
436	43	0	21.4	14	13	160	13	0.6	6.9	4.2	5.4	91	105	54	4	408	59	13	39.5	36	97	32	33	0	0	0	0	0	0	0	0	0	0	0	65	133	214	97
437	43	0	19.4	24	23	148	29	0.7	7.5	4.2	5.2	62	91	54	4.7	417	54	13	38.8	16	93	31	34	1	0	0	0	0	1	0	0	0	0	0	66	82	151	46
438	42	0	22	22	22	89	24	0.4	6.6	4.1	5.2	96	103	54	3.7	415	38	12.4	39.3	21	95	30	32	1	0	0	0	1	1	1	0	1	0	0	77	138	217	51
439	54	0	17.9	19	17	227	17	0.8	6.5	4.1	5.4	89	87	54	3.4	389	38	12	37.8	21	97	31	32	1	0	0	0	0	0	0	0	1	0	0	82	81	169	38
440	59	0	23.1	21	16	200	11	0.5	6.9	4	5.4	96	83	54	5.1	398	55	12.6	39.7	30	100	32	32	0	0	0	0	0	0	1	1	1	0	0	82	145	237	63
441	45	0	21.4	13	8	128	7	0.4	6.2	3.9	5	96	87	54	2.9	379	51	11	34.8	16	92	29	32	0	0	0	1	0	0	0	0	1	0	0	55	102	166	43
442	41	0	22.5	20	15	136	13	0.4	6.4	4.1	5.1	91	91	54	3.9	456	44	11.4	37	22	81	25	31	0	0	0	0	0	0	1	0	1	0	0	81	106	197	114
443	49	0	23.9	20	14	143	10	0.7	7.1	4.6	5.4	74	105	54	3.6	352	31	10.5	33	26	94	30	32	0	0	0	0	0	1	0	0	0	0	0	71	163	243	51
444	48	0	19.8	17	25	133	11	0.5	5.8	3.6	5.3	86	103	54	4.6	371	36	10.9	34.5	29	93	29	32	0	0	0	0	0	0	0	1	0	1	0	60	140	210	88
445	57	0	20.5	17	16	298	24	0.7	7.4	4.5	6.1	110	90	54	5.7	481	58	14.2	44	24	92	30	32	0	0	0	0	0	1	0	0	0	0	0	58	120	195	182
446	45	1	20.7	13	17	215	33	0.6	6.5	4.1	5.2	89	100	54	5.8	501	57	14.7	45.2	24	90	29	33	0	0	0	0	0	0	0	0	0	0	0	62	120	187	90
447	56	1	22.1	17	16	159	22	1	7.5	4.2	5.2	93	86	54	4.3	445	53	13.6	42.4	23	95	31	32	1	0	0	0	0	0	1	0	0	0	0	72	130	202	49
448	46	0	19.6	17	13	191	8	0.4	6.8	3.8	5.7	93	84	54	2.6	403	57	8.4	29.5	32	73	21	29	0	0	0	0	0	0	1	1	1	0	1	56	122	179	62
449	50	0	21.3	22	16	173	11	0.6	7.1	4.2	5.5	96	92	54	3.2	421	40	10.5	34.9	25	83	25	30	1	0	0	0	1	1	0	0	0	0	0	65	111	180	68
450	43	1	15.9	16	14	221	19	0.8	7.2	4.5	5.2	82	87	54	5.1	495	55	14.8	44	34	89	30	34	0	0	0	0	0	0	1	0	0	0	1	100	118	231	67
451	56	0	20.2	19	12	211	14	0.4	6.7	4	6.1	100	97	54	3.9	431	68	9.1	31	38	72	21	29	0	0	0	0	0	0	0	0	0	1	1	78	144	229	49
452	72	1	22.2	30	23	328	16	0.5	7	4.2	5.8	90	88	54	5.9	421	35	14.7	42.7	22	101	35	34	1	1	0	1	0	0	0	1	0	0	1	57	122	199	132
453	56	0	22.2	21	17	226	14	1	7.2	4.2	5	76	93	54	4.5	463	42	14.8	43.6	20	94	32	34	0	0	0	0	0	0	0	0	0	0	0	58	159	226	46
454	82	0	21	22	19	347	31	0.6	6.6	4	5.7	101	112	54	5.4	424	59	12.7	37.9	33	89	30	34	0	0	0	0	0	0	0	0	0	0	1	56	172	248	93
455	59	0	22.8	20	15	306	11	0.7	6.7	4.4	5.3	86	91	54	4	417	53	13.2	40.7	24	98	32	32	0	0	1	0	0	0	0	0	0	0	1	67	116	194	118
456	39	1	20.8	23	21	265	18	0.7	7.8	4.5	5.2	78	102	54	6	556	56	16.1	47	27	85	29	34	0	0	1	0	0	0	0	0	0	0	0	61	110	188	57
457	60	0	19.6	22	20	197	14	0.4	6.9	4.4	5.9	87	96	54	4.5	486	57	13.4	40.7	28	84	28	33	0	1	0	0	0	1	0	0	0	0	1	78	145	239	50
458	36	1	25.7	20	27	128	20	0.8	6.8	4.3	5.5	91	100	54	5.1	549	59	15.8	48.7	24	89	29	32	1	1	0	1	0	1	3	0	0	0	0	46	148	209	91
459	54	0	17.6	30	29	186	22	1.1	7	4.4	5.3	87	86	54	4.2	450	50	13.3	41.8	17	93	30	32	0	1	0	0	1	1	3	0	0	0	0	120	116	246	108
460	63	1	18.6	19	19	169	14	1.1	6.4	4	5.7	95	82	54	5.6	440	35	13.9	42.7	16	97	32	33	0	1	0	0	0	1	0	0	0	0	1	69	133	211	80
461	39	0	21.3	16	10	160	14	0.6	7.4	4.3	5.5	99	102	54	4.2	461	45	11.3	36.9	25	80	25	31	1	0	0	0	0	0	1	0	0	0	0	55	130	198	77
462	52	0	19.5	20	17	151	13	0.6	6.9	4.2	5.5	87	92	54	4.4	420	57	12.5	38.7	26	92	30	32	1	0	0	0	0	0	0	0	0	0	0	64	116	188	99
463	39	0	21.7	16	18	107	13	2.1	6.8	4.2	5.4	90	97	54	4.2	509	48	13.6	43.4	23	85	27	31	0	0	0	0	0	1	0	0	1	0	0	80	84	176	65
464	41	0	21.6	14	10	143	14	0.7	6.5	4.2	4.9	86	102	54	4.5	455	57	13.2	40.6	27	89	29	33	1	0	0	0	0	0	1	0	0	0	0	79	91	184	68
465	50	0	22.5	18	13	195	9	1	6.9	4.5	4.9	87	89	54	4	397	42	12.1	37.1	16	94	31	33	0	0	0	0	1	0	1	0	0	0	0	80	116	208	34
466	32	0	19.7	15	15	178	23	1.3	7	4.1	4.9	84	99	54	2.7	457	80	14.4	43.9	19	96	32	33	1	0	0	0	0	1	0	0	0	0	0	71	145	218	52
467	40	0	21.4	15	11	189	11	0.8	6.9	4.4	5.4	86	89	54	4.4	413	39	12.5	40.2	24	97	30	31	0	0	0	0	1	0	1	0	0	0	0	118	84	205	32
468	50	0	21	24	19	154	13	0.5	6.9	4.1	5.5	85	79	54	4.3	377	54	11.8	36.4	14	97	31	32	1	0	0	0	0	1	0	1	0	0	0	69	117	194	76
469	49	0	19.8	22	14	115	13	0.7	6.6	4.1	5.3	87	86	54	2.5	427	55	12.9	41	13	96	30	32	1	0	0	0	0	1	1	1	0	0	0	101	79	182	24
470	34	1	23.4	23	31	239	49	1.5	7.3	4.6	5.1	85	86	54	6.5	474	52	14.5	41.7	26	88	31	35	1	0	0	1	0	0	0	1	0	0	0	57	137	210	61
471	43	0	20.3	22	16	213	13	0.7	6.9	4.4	5.3	81	92	54	5.8	379	48	11.8	35.3	20	93	31	33	1	0	0	0	0	0	0	0	0	0	0	61	73	142	51
472	44	0	18.8	19	13	161	13	0.6	7	4.4	5.1	82	93	54	1.9	397	50	12.1	37.5	33	95	31	32	0	0	0	0	0	0	0	1	1	1	1	64	115	189	70
473	45	0	26	16	10	179	11	0.9	7	4	4.9	100	98	54	1.9	431	87	12.1	36.4	23	85	28	33	1	0	0	1	1	0	1	1	0	0	1	90	101	199	49
474	43	0	21.5	21	27	129	15	0.7	6.6	4.1	5.2	86	99	54	4.1	430	47	13.7	40.9	25	95	32	34	0	0	0	0	1	0	0	0	0	0	1	60	142	211	76
475	46	0	21.3	18	14	168	23	0.6	6.7	4	5.2	83	95	54	5.3	427	45	14	41.5	19	97	33	34	0	0	0	0	0	0	3	0	0	0	0	67	117	202	66
476	53	0	21.8	23	17	256	14	0.6	7.4	4.1	5.5	88	95	54	3.3	409	57	12	38.3	30	94	29	31	1	0	0	0	0	1	0	1	0	1	1	80	126	215	52
477	51	0	13.6	21	15	117	11	0.6	6.3	3.8	5.2	84	83	54	4.9	397	40	12.2	38.4	26	97	31	32	0	0	0	0	0	0	0	0	0	0	1	80	187	275	116
478	42	0	21.3	39	71	156	30	0.4	6.9	4.2	5.2	79	83	54	4.7	458	79	14.1	43.8	22	96	31	32	0	0	1	0	1	0	0	0	1	1	0	68	129	211	88
479	40	1	24.5	21	20	171	37	0.8	7	4.2	5.5	89	94	54	7	486	40	15	46.8	26	96	31	32	1	0	1	0	0	0	0	1	0	0	0	55	127	193	93
480	47	0	18.6	14	11	147	14	0.7	6.8	4.1	5.7	93	94	54	3.8	445	66	12.9	39.7	23	89	29	33	0	0	1	0	0	0	3	0	1	1	1	51	74	135	96
481	52	1	23.5	22	21	85	26	1.2	7.1	4	4.9	89	87	54	5.8	435	45	15	44.5	23	102	35	34	1	0	1	1	0	1	0	0	0	0	0	54	83	147	80
482	38	0	19	17	11	110	9	0.9	6.5	4.3	4.4	89	94	54	3.8	422	44	13.6	39.7	20	94	32	34	1	0	0	0	0	0	1	1	1	1	0	54	84	149	76
483	44	0	21.4	13	13	125	10	0.3	7.1	4.3	5.5	97	102	54	3.9	448	73	12.7	39.3	28	88	28	32	0	0	0	0	0	0	0	0	0	0	0	65	125	190	68
484	54	0	17.2	27	19	144	23	0.5	6.6	4.1	5.5	80	75	54	5.1	445	25	13.7	42.7	20	96	31	32	1	0	0	0	0	0	0	1	1	0	0	76	119	196	37
485	46	1	21	16	20	167	32	1.2	6.9	4.5	4.8	84	90	54	5.4	476	40	14	41.9	15	88	29	33	0	0	0	0	0	0	0	0	0	0	0	73	130	211	65
486	39	1	25.7	15	14	166	14	0.8	6.6	4.3	5	94	98	55	6.1	504	98	15.7	48.2	21	96	31	33	1	0	1	1	1	0	0	0	0	1	0	58	129	197	86
487	42	0	19.4	22	22	133	9	0.6	7	4.1	4.9	87	91	55	3.7	401	29	12.9	39.3	15	98	32	33	0	1	0	0	0	0	1	0	0	0	0	85	75	167	38
488	20	0	19.8	16	12	148	11	0.6	7.6	4.4	5.4	71	92	55	5.5	484	68	12.9	38.8	22	80	27	33	0	0	0	0	0	0	0	0	0	1	0	71	117	196	102
489	41	0	20.2	30	32	82	19	0.4	6.8	3.8	5.3	91	95	55	4.5	368	39	8	27.7	20	75	22	29	1	0	0	0	0	0	0	0	0	0	0	89	60	155	50
490	49	0	19.7	22	23	173	10	0.7	6.8	4.3	5.1	82	95	55	3.2	395	30	12.5	39.2	17	99	32	32	0	0	0	0	0	0	3	1	1	0	0	81	155	242	72
491	45	0	19.9	14	13	114	10	0.5	6.7	4.1	5.2	86	88	55	3.6	386	34	12.1	38.1	17	99	31	32	0	0	0	0	0	0	0	0	1	0	1	77	156	243	52
492	34	0	21.8	17	17	106	10	0.4	6.2	4	5.3	88	99	55	0.7	434	67	12.4	38.8	29	89	29	32	0	0	1	0	0	0	0	0	0	0	0	82	73	158	53
493	35	1	25.4	28	37	176	40	0.8	7.1	4.4	5.3	90	102	55	4.2	494	52	14.9	44.9	20	91	30	33	1	0	1	0	0	0	1	1	0	0	0	76	94	183	51
494	31	1	22.3	13	12	169	15	0.9	7.1	4.3	5.2	92	101	55	5.4	468	56	13.7	41.6	28	89	29	33	0	0	1	1	0	0	0	1	0	1	0	49	146	204	109
495	39	0	21.6	27	27	130	23	0.6	7.2	4.2	5.2	89	93	55	4.3	417	42	13	39.8	16	95	31	33	1	0	1	0	1	0	3	1	1	1	0	40	107	154	57
496	35	0	20.9	12	10	160	10	0.3	6.6	4.1	4.9	83	96	55	3.6	428	66	13.1	40.5	22	95	31	32	0	0	1	0	0	0	0	0	0	1	0	50	128	191	137
497	41	0	20.2	14	11	121	11	0.3	6.9	4.3	5.6	84	90	55	4.1	422	43	10.6	34.4	25	82	25	31	0	0	1	0	0	0	1	1	1	0	1	45	104	160	89
498	40	1	20.7	18	24	224	21	1.2	7.3	4.5	5	90	95	55	4.1	555	85	16.5	49.3	18	89	30	34	0	0	1	0	1	1	1	1	0	1	0	46	84	146	92
499	40	1	22.8	17	14	172	17	1.3	6.8	4.4	5.4	87	85	55	6.3	470	32	15.4	44.9	16	96	33	34	0	0	1	0	0	0	0	0	0	0	0	43	110	168	73
500	58	1	20.3	15	15	312	46	0.6	6.6	4.3	5.1	105	91	55	4.6	444	65	14.3	42	21	95	32	34	0	0	1	1	0	0	0	0	0	1	0	56	111	178	100
501	55	0	20.3	19	11	196	11	0.7	6.3	4	5.4	85	81	55	5	499	36	13.6	42.9	14	86	27	32	1	0	1	0	0	0	0	0	0	0	1	46	128	198	145
502	41	1	17.5	26	32	184	26	0.7	7	4.4	5.1	88	89	55	3.8	509	76	15.7	47.1	23	93	31	33	0	0	1	0	0	0	0	0	0	1	0	62	169	248	82
503	48	1	21.1	18	16	186	28	0.5	6.9	4.5	5.8	94	105	55	5.2	452	56	14.2	43.8	26	97	31	32	1	0	1	0	0	0	1	1	0	1	0	63	116	194	162
504	46	1	19.1	42	20	347	21	0.8	7	4.2	5	79	90	55	5.6	439	42	13.4	40.5	26	92	31	33	1	1	0	0	0	0	0	1	0	0	0	93	100	194	55
505	29	0	19.6	13	13	154	9	0.3	7.1	4.1	5.2	88	87	55	5.2	421	52	13.9	42	20	100	33	33	0	1	0	0	1	1	3	1	0	0	0	61	71	135	52
506	36	0	18.8	18	12	136	8	0.8	6.9	3.9	5.1	81	96	55	3.9	374	51	10.6	33.8	34	90	28	31	0	1	0	0	0	0	0	0	0	1	0	68	76	148	56
507	58	0	18.5	21	15	155	27	0.6	7	4.4	5.4	81	86	55	5.5	416	30	12.5	38.5	20	93	30	33	1	1	0	0	0	0	1	0	0	0	0	105	139	249	37
508	54	0	24.7	15	13	223	13	0.8	7	4.1	5.5	92	94	55	4	386	43	12.4	38.6	27	100	32	32	1	1	0	1	1	0	0	0	0	0	0	90	113	206	86
509	36	0	18.6	30	37	144	28	0.4	7	4.3	5.6	96	96	55	2.9	394	37	11.1	34.8	24	88	28	32	0	1	0	0	1	0	0	0	0	0	0	121	76	199	55
510	44	0	15.4	32	24	212	16	0.8	7.5	4.1	5.5	88	87	55	3.6	461	36	12.9	41.5	24	90	28	31	0	1	0	0	0	0	0	1	1	1	0	45	123	176	105
511	37	0	17.4	21	15	128	21	1	7.5	4.6	5.5	91	81	55	4.6	410	38	12.3	39.4	23	96	30	31	1	0	0	0	0	0	0	0	0	0	0	80	117	200	55
512	53	0	20.9	14	9	189	7	0.5	6.4	4	5.2	78	96	55	4.1	379	43	11.3	34.9	17	92	30	32	0	0	0	0	0	0	0	0	1	0	1	80	145	226	38
513	29	1	19.7	17	14	186	22	0.8	7.9	4.7	5.1	87	96	55	7.4	511	56	15.6	46.8	26	92	31	33	1	0	0	0	0	0	3	1	0	0	0	55	153	221	71
514	43	0	19.3	18	13	96	20	0.9	6.6	4	5.1	88	91	55	4.8	437	38	13.7	41.3	21	95	31	33	1	0	0	0	0	0	0	0	0	0	0	125	84	217	48
515	45	0	21.3	13	11	109	10	1.2	6.3	4	5.8	85	98	55	3.8	466	46	10.9	36	23	77	23	30	0	0	0	0	0	0	0	0	0	0	0	73	73	148	42
516	38	0	18.9	15	11	131	24	0.8	7.2	4.3	5.3	85	95	55	4.9	383	58	12	36.9	23	96	31	33	1	0	0	0	0	0	0	1	1	0	0	61	87	152	56
517	50	0	20.9	16	12	95	8	0.8	6.4	3.9	4.9	85	95	55	3.2	405	45	11.9	37.1	24	92	29	32	1	0	0	0	0	0	1	0	1	0	0	80	98	187	70
518	52	0	17.9	18	7	186	10	0.6	6.6	4	5.6	86	89	55	3.6	450	36	12.2	38.7	22	86	27	32	0	0	0	0	0	0	0	0	0	0	0	67	165	234	116
519	38	1	26.5	24	34	183	66	0.6	7.3	4.5	5.3	94	95	55	7	445	45	14.2	41.5	29	93	32	34	1	0	0	1	0	0	1	0	0	0	0	45	163	245	197
520	47	0	19.5	22	22	144	30	0.9	6.7	4.3	5.3	98	92	55	3.4	469	43	13.9	41.7	22	89	30	33	0	0	0	0	0	0	1	0	0	0	0	79	81	163	42
521	38	0	18.9	19	15	120	15	0.8	6.8	4.3	5.2	79	86	55	4.2	406	48	12.3	38.2	23	94	30	32	1	0	0	0	1	0	0	1	0	0	0	66	67	144	62
522	60	0	23.7	47	73	234	25	0.6	7.7	4.3	6.1	84	94	55	6.4	454	50	13.6	42.1	28	93	30	32	1	0	0	1	0	0	1	0	1	1	1	59	216	280	54
523	53	1	27.5	20	14	132	16	1	7.3	4.2	5.5	96	91	55	8	508	51	15.2	45.5	18	90	30	33	0	0	0	1	1	1	1	1	0	0	0	44	176	239	123
524	47	0	20.3	15	9	114	9	0.7	6.3	3.9	5.4	85	89	55	4.3	402	44	11.3	35.7	17	89	28	32	1	0	0	0	0	1	1	0	0	0	0	123	58	185	53
525	54	0	21.2	31	31	282	21	0.9	7	4.4	5.9	88	90	55	4.4	451	58	13.8	42.7	27	95	31	32	1	0	0	0	0	0	1	0	0	0	0	91	85	187	48
526	45	0	22.9	20	18	156	10	0.6	7.3	4.1	5.7	91	91	55	3.4	420	45	10.2	33.1	22	79	24	31	0	0	0	0	0	0	0	0	1	0	0	66	80	149	38
527	30	0	22.9	15	13	142	11	0.5	6.7	3.9	5.2	86	94	55	6.5	465	48	13.5	41.9	25	90	29	32	0	0	0	0	0	0	0	0	0	1	0	78	129	212	42
528	49	0	23.9	20	9	202	8	0.6	6.1	3.7	5.6	90	91	55	4.9	358	53	10.7	33.7	27	94	30	32	0	0	0	0	0	0	0	0	1	0	0	51	149	205	77
529	55	0	18.8	19	12	221	25	0.8	6.7	4.2	5.4	87	94	55	3.8	435	43	13.5	42.1	21	97	31	32	0	0	0	0	0	0	0	1	0	1	0	79	117	198	57
530	38	1	18.1	13	9	188	7	1	7.3	4	5.5	99	94	55	6.4	500	37	14.2	42.6	20	85	28	33	0	0	0	0	0	0	0	0	1	0	0	64	106	174	61
531	51	1	26.7	11	11	142	10	0.7	6.2	3.9	5.5	92	91	55	6.4	458	42	13.7	41.5	19	91	30	33	0	0	0	0	1	0	1	0	0	0	0	52	84	145	73
532	41	0	21.8	15	11	167	10	0.4	6.8	3.9	5.4	91	92	55	5.9	485	66	10.7	35.7	26	74	22	30	1	0	0	0	1	0	1	1	1	0	1	63	89	160	74
533	58	0	23.3	17	16	224	14	0.5	7.1	4	5.4	96	102	55	4.6	403	46	12.1	36.9	23	92	30	33	1	0	0	1	0	0	1	0	0	0	0	83	108	199	107
534	56	0	19.9	22	19	234	7	0.7	6.7	4.3	5.6	94	84	55	4.4	375	39	11.2	35.4	13	94	30	32	1	0	0	0	0	1	0	0	0	0	0	106	74	188	39
535	36	1	19.3	15	9	226	20	1	7.1	4.6	5.1	87	92	55	4.8	509	52	14.9	45	28	88	29	33	1	0	0	0	0	0	1	1	0	0	1	70	112	184	51
536	54	0	20.9	19	17	125	18	0.9	6.4	4.1	5.1	90	84	55	3.2	429	47	13	40.5	17	94	30	32	0	0	0	0	0	0	1	1	1	0	1	88	121	219	74
537	49	0	19.1	18	17	180	18	0.7	7.3	4.6	5.3	85	85	55	4.3	417	32	13	38.5	18	92	31	34	0	0	0	0	0	0	1	1	0	0	0	63	101	171	67
538	57	0	20.6	23	18	207	11	1.1	7.1	4.3	5.2	94	84	55	3.5	379	63	11.6	36.8	23	97	31	32	0	0	0	0	0	1	1	0	1	0	1	72	115	188	45
539	59	0	21.1	18	11	153	12	0.5	7.9	4.2	5.8	88	93	55	3.2	442	27	13.1	40.7	17	92	30	32	0	0	0	0	1	0	1	0	1	0	1	68	123	197	43
540	49	0	18.8	17	12	90	13	0.4	7	3.9	5.3	92	83	55	5.2	409	43	12.8	39.4	15	96	31	33	0	0	0	0	0	0	3	1	1	0	1	77	108	188	45
541	54	0	23.9	26	32	228	14	0.4	6.9	4.5	5.5	93	91	55	5.6	409	41	12.1	37.4	17	91	30	32	0	0	0	1	1	0	1	0	0	0	1	63	133	207	58
542	56	0	21.7	18	26	250	30	0.7	7.4	4.2	7.2	133	94	55	3.1	425	77	12.8	37.9	22	89	30	34	0	0	0	0	0	0	1	0	0	0	1	37	128	182	141
543	56	1	24.6	20	18	114	29	0.6	7	4.2	5.2	82	98	55	7.8	438	69	14	42.5	27	97	32	33	1	0	1	0	0	1	1	1	0	0	1	48	113	178	85
544	56	1	19.8	27	19	249	15	0.7	7.2	4.3	6.1	93	85	55	5.3	508	70	12.7	40.8	26	80	25	31	0	0	1	0	0	0	3	0	0	0	1	60	178	247	81
545	41	0	18.3	21	15	105	14	0.8	6.9	4.5	5.2	90	88	55	4	412	40	13.1	40.1	24	97	32	33	1	0	1	0	0	0	0	0	0	0	0	78	100	183	34
546	44	0	20.5	14	11	137	19	1.3	6.4	4.1	5.1	94	95	55	5	408	56	13.5	41.8	18	103	33	32	1	0	1	0	0	0	3	1	0	0	0	72	73	149	48
547	60	1	23.5	28	31	166	41	0.8	7.1	4.4	5.4	97	90	55	5.8	458	61	14.7	43.1	24	94	32	34	0	0	1	0	0	0	0	0	0	0	0	57	123	203	180
548	46	0	24	19	17	167	16	0.6	6.7	4.5	5.3	84	86	55	5.9	463	53	13.8	42.2	28	91	30	33	0	0	1	0	0	1	0	1	0	0	0	46	167	236	117
549	42	1	18.2	14	11	203	18	0.8	6.9	4.4	5.6	91	84	55	5	486	45	14.9	45.7	19	94	31	33	0	0	1	0	0	0	0	0	0	0	1	45	102	153	37
550	53	1	17.5	21	18	146	20	0.6	6.6	4	5.2	83	87	55	5.5	482	75	14.7	45.6	19	95	31	32	0	0	1	0	0	0	0	0	0	0	1	47	122	182	110
551	43	1	21	21	34	172	13	1.1	6.3	4.2	5.1	98	101	55	5.7	414	42	13.7	42.7	16	103	33	32	1	0	1	0	0	1	0	0	0	0	0	59	95	158	40
552	43	1	19.7	14	11	164	36	0.5	6.6	3.9	5.1	100	100	55	4.8	388	55	12.8	39.3	23	101	33	33	1	0	1	0	0	0	0	1	0	0	0	63	66	132	44
553	54	0	24.1	17	20	279	27	0.4	7.1	4.4	6.1	99	98	55	4.8	476	89	12.9	41.1	30	86	27	31	0	0	1	0	0	0	0	1	0	0	0	53	161	234	97
554	58	1	24.3	30	36	334	28	0.7	7.3	4.3	5.7	113	83	55	7.1	530	67	15.9	46.5	24	88	30	34	0	0	1	0	0	0	1	0	1	0	1	39	167	230	155
555	52	0	21.7	13	9	157	10	0.6	6.7	4	5.3	95	89	55	3.8	390	49	12.7	37.8	23	97	33	34	0	0	1	0	0	0	1	0	0	0	0	72	121	197	78
556	46	1	20.2	18	26	243	29	0.3	6.9	4.4	5.8	104	90	55	5.5	509	74	15	46.1	25	91	30	33	0	0	1	0	0	0	1	0	0	0	0	36	88	146	160
557	44	0	18.8	19	12	91	13	0.7	6.9	4.6	4.9	78	92	55	3.6	394	51	11.4	35.7	30	91	29	32	1	0	1	0	1	0	1	1	0	1	0	84	88	176	50
558	52	1	20.9	15	12	215	12	0.8	6.4	4	5.2	92	100	55	3.3	452	32	14	41.8	18	93	31	34	0	0	1	0	1	1	0	0	0	0	0	50	135	204	77
559	53	0	18.8	18	19	153	18	0.6	6.5	4.1	5.7	85	84	55	3.8	407	52	12.8	39.7	19	98	31	32	1	0	1	0	0	1	0	0	0	1	1	81	95	180	41
560	67	1	22.2	20	28	189	40	1	6.8	4.3	6	101	102	55	6.8	493	60	14.3	44	19	89	29	33	1	0	1	1	0	1	0	0	0	0	0	49	163	225	179
561	54	0	19.1	21	18	186	42	1	7	4.1	5.3	88	94	55	6.2	416	30	12.8	39.7	16	95	31	32	1	1	0	0	0	0	0	0	0	0	0	67	107	177	79
562	44	1	24.6	17	28	188	27	0.7	7.2	4.3	5	85	105	55	5.5	453	36	13.3	40.9	20	90	29	33	1	1	0	0	0	0	1	0	0	1	0	44	163	219	138
563	42	1	27.3	20	22	174	36	0.7	6.8	4.4	5.4	94	96	55	6.5	470	78	14.2	42.4	33	90	30	34	1	1	0	0	0	1	0	1	0	1	0	41	109	180	219
564	40	0	20.3	29	15	226	14	0.6	7.7	4.8	4.8	92	91	55	3.2	450	51	13.5	40.7	32	90	30	33	1	1	0	0	1	1	1	0	0	0	0	70	80	153	40
565	48	0	18.5	18	12	136	9	0.9	6.7	4.1	4.8	81	87	55	3.5	353	37	11.2	34.4	25	98	32	33	0	1	0	0	1	0	3	1	1	1	0	76	119	203	54
566	44	0	21.3	17	11	115	13	1	6.7	4.2	4.9	88	88	55	3.8	403	89	12.9	38.9	23	97	32	33	1	1	0	0	0	0	1	0	0	0	0	91	104	208	50
567	37	1	17.9	15	14	179	15	1	6.8	4	5	93	96	55	7.2	428	63	13.7	41.7	15	97	32	33	1	1	0	0	1	1	1	1	0	1	0	77	78	162	38
568	47	0	23.7	18	16	101	16	0.3	6.6	4.2	5.3	93	95	55	2.3	402	61	11.9	37	28	92	30	32	1	0	0	0	1	0	3	0	1	0	0	85	90	184	54
569	32	0	18.2	17	12	112	13	0.7	7.6	4.1	5.2	90	98	55	4.8	437	33	12.7	39.5	14	90	29	32	1	0	0	0	0	0	0	0	0	0	0	70	69	143	54
570	48	1	21.4	19	18	327	40	1.2	6.8	4.5	6.8	134	91	55	5.5	463	36	15	44.1	17	95	32	34	1	0	0	0	0	1	0	0	0	0	0	48	122	183	41
571	39	0	23.3	17	21	164	11	0.8	6.9	4.2	5.2	96	101	55	5	442	42	13.1	40.6	22	92	30	32	1	0	0	0	0	1	0	0	0	0	0	56	100	171	77
572	57	0	22.3	23	13	223	13	0.6	7.2	4.2	5.4	83	86	55	4.6	454	35	13.1	42.3	17	93	29	31	0	0	0	0	0	0	0	0	0	0	1	46	190	258	55
573	66	0	20.1	18	12	168	18	0.8	7.2	4.4	5.6	84	102	55	3.6	462	22	12.2	38.2	18	83	26	32	1	0	0	0	0	0	0	0	0	0	0	72	93	172	51
574	39	0	18.3	15	11	112	13	0.4	6.9	4.3	5.1	88	80	55	3.4	431	42	13.3	40.2	21	93	31	33	1	0	0	1	1	1	1	1	0	0	0	85	88	179	65
575	41	0	19.6	18	12	169	12	0.5	6.9	4.1	5.5	94	96	55	3.4	402	44	9.9	32.5	27	81	25	31	1	0	0	0	0	1	1	1	1	0	0	64	77	149	41
576	56	0	20.5	27	24	249	18	0.6	7.8	4.5	5.5	89	90	55	5	470	55	13.4	41.4	26	88	29	32	0	0	0	0	0	1	0	0	0	0	0	91	160	259	116
577	53	0	21.5	17	16	207	21	0.5	6.8	3.8	5.5	74	84	55	4.1	431	55	13	39.9	31	93	30	33	0	0	0	0	0	0	1	0	1	0	0	69	116	197	49
578	45	0	19.9	14	8	205	12	1.2	6.8	4	5.4	85	93	55	3.1	447	41	12.5	40.1	22	90	28	31	0	0	0	0	0	1	1	0	0	1	0	66	126	201	49
579	46	0	19.1	14	14	145	23	0.7	7	4.3	5.2	78	109	55	3.8	391	47	12.8	39.2	19	100	33	33	0	0	0	0	0	0	0	0	0	0	0	89	95	189	53
580	52	0	22.8	25	23	220	43	0.6	6.7	4.1	5.1	82	94	55	4.6	463	65	13.5	42.3	24	91	29	32	1	0	0	0	0	0	0	0	0	1	0	58	128	201	102
581	45	1	21.5	19	17	242	28	0.7	7.2	4.2	5.2	90	94	55	5	459	60	14.2	43.7	33	95	31	33	0	0	0	1	0	0	0	1	0	0	0	58	102	168	42
582	49	0	20.2	19	15	168	23	0.8	7.4	4.4	5.7	94	96	55	5	444	45	13.9	42.8	18	96	31	33	1	0	0	1	0	1	1	1	0	0	0	81	147	239	94
583	39	0	20.8	16	14	126	13	0.8	6.7	4.2	5.4	82	89	55	4.3	402	48	11.9	37.2	21	93	30	32	1	0	0	0	0	0	0	0	1	0	0	87	105	192	27
584	39	1	15.5	16	12	178	13	1	7	4.6	4.9	88	93	55	5.9	483	64	15.1	44.9	21	93	31	34	0	0	0	0	0	0	3	0	0	0	0	62	103	179	64
585	42	0	20.9	15	13	133	47	0.4	7	4.5	5.5	90	101	55	4.4	455	59	13.3	41.2	22	91	29	32	0	0	0	1	0	0	0	0	0	0	0	62	143	207	58
586	37	0	17.5	19	14	108	19	0.6	7.1	4.4	5.1	85	90	55	4.9	466	45	14	42.2	26	91	30	33	1	0	0	0	0	0	1	0	0	0	0	104	96	212	36
587	28	0	19.1	17	16	125	21	0.6	6.9	4	4.9	93	84	55	3	472	76	13.5	41.2	22	87	29	33	1	0	0	0	0	0	0	1	1	0	0	64	113	188	79
588	36	1	21.8	16	14	172	11	0.9	7	4.1	4.9	88	86	55	6.4	477	65	14.6	43.6	20	91	31	34	1	0	0	0	0	0	0	1	1	0	0	48	93	151	76
589	37	0	19.9	13	13	201	9	0.6	7.4	4.3	5.5	77	99	55	4.3	447	65	12.9	40.4	23	90	29	32	0	0	0	0	0	0	0	0	0	0	1	84	84	172	43
590	43	0	19.8	18	27	111	22	0.9	7.3	4.4	5.5	100	91	55	3.3	399	48	12.6	38.2	25	96	32	33	0	0	0	0	0	0	0	0	0	0	1	70	139	217	49
591	47	0	21.3	16	9	200	12	0.5	6.8	3.8	5.5	100	108	55	3.4	428	73	12.5	38.6	30	90	29	32	0	0	0	0	0	0	0	0	0	1	0	86	114	211	31
592	57	0	22.6	26	24	150	14	1	7.1	4	5.7	93	90	55	4.5	403	39	12.8	39.6	22	98	32	32	1	0	0	1	1	0	1	0	1	1	1	95	153	251	81
593	35	0	18.1	20	16	273	17	0.7	7.5	4.8	5.2	91	105	55	4.4	489	65	14.7	44.6	23	91	30	33	0	0	0	0	0	0	3	1	0	0	0	124	87	218	54
594	45	0	19.8	20	20	184	17	1	7.3	4.2	5.5	99	90	55	3.4	472	41	13.8	42.6	23	90	29	32	0	0	0	0	0	0	0	0	0	0	0	90	119	222	61
595	53	0	18.2	26	16	162	14	0.5	6.8	4.5	5.6	94	94	55	3.7	516	37	9.6	33.6	24	65	19	29	0	0	0	0	0	0	0	0	0	0	0	55	134	192	76
596	53	0	18.6	49	56	189	19	0.5	6.9	3.9	5.5	85	89	55	3.6	417	29	12.1	38.2	19	92	29	32	0	0	0	0	0	1	0	0	0	0	0	71	124	210	52
597	42	0	21.7	14	10	139	16	0.4	7.1	4.4	5.2	81	100	55	3.8	394	34	10.6	34.5	28	88	27	31	1	0	0	0	0	1	1	0	0	0	0	72	78	158	46
598	41	0	21.8	14	10	122	9	0.6	6.5	4	5.2	79	87	55	5.3	422	61	12.5	38.5	26	91	30	33	0	0	0	1	1	0	0	0	0	0	0	63	78	146	59
599	60	0	19.3	23	15	228	11	0.9	6.9	4.5	5.7	80	81	55	6.9	410	41	12.3	37.1	24	91	30	33	0	0	0	0	0	1	0	0	0	0	0	63	152	222	29
600	56	0	17.5	21	20	135	26	0.6	6.7	4.3	5.3	83	93	55	4.1	393	44	12.9	40.5	23	103	33	32	1	0	0	0	0	0	0	0	0	0	0	92	139	246	52
601	27	0	18.6	47	91	221	35	0.7	6.3	3.9	5.5	73	119	55	5.5	419	48	12.1	37.3	25	89	29	32	0	0	0	0	1	0	0	1	0	1	0	54	50	109	36
602	51	0	19.5	16	17	119	12	1.1	6.5	3.9	6.4	103	86	55	3	372	26	11.6	36.4	24	98	31	32	0	0	0	0	0	0	1	0	1	0	0	68	95	169	51
603	45	0	22.1	15	13	141	10	0.5	6.3	4	5.4	86	91	55	3.2	374	46	11.3	33.5	23	90	30	34	0	0	0	0	0	0	1	1	0	0	1	62	91	161	85
604	50	0	19.1	22	16	204	18	0.4	7.9	4.4	5.6	89	85	55	4.9	455	44	13.6	42.4	22	93	30	32	0	0	0	0	0	0	1	0	0	1	0	58	176	245	62
605	45	0	22.4	14	9	159	10	0.7	7.8	4.4	5.3	86	95	55	5.5	456	48	13.9	41.6	26	91	31	33	0	0	0	0	1	0	1	0	0	0	1	63	147	218	97
606	57	0	18.5	23	12	219	11	0.7	7	4.2	5.6	84	97	55	3.9	439	37	11.9	37.6	33	86	27	32	0	0	0	0	0	1	0	0	0	0	1	70	159	243	117
607	48	0	21	16	12	121	12	0.7	6.8	4.2	5.4	96	98	55	4.3	408	39	12.4	38.5	34	94	30	32	1	0	0	0	0	0	0	0	1	0	1	112	156	269	37
608	62	0	17.6	26	23	229	51	0.8	6.8	4.4	5.1	86	91	55	5	475	37	13.6	42.1	18	89	29	32	0	0	0	0	1	1	3	0	0	0	1	90	102	195	39
609	36	0	18.4	18	12	209	12	0.9	7	4.5	5.4	88	91	55	4.1	456	81	13.6	41.4	26	91	30	33	1	0	0	0	0	0	3	0	0	0	1	92	100	202	43
610	47	0	20.6	18	22	179	12	0.5	7.2	4.3	5.6	86	94	55	3.7	435	33	8	28.6	37	66	18	28	1	0	0	0	0	0	0	0	1	0	0	78	119	198	93
611	50	0	19.7	19	12	199	13	1.2	7.1	4.1	5.4	83	98	55	8	416	47	12.6	38.5	14	93	30	33	0	0	0	0	0	0	0	0	0	0	0	64	152	224	83
612	44	0	24	15	11	212	13	0.7	7.8	4.5	6	105	87	55	5	457	65	14	42.6	36	93	31	33	0	0	0	0	1	0	1	0	0	0	1	56	161	236	93
613	43	1	23.3	35	68	204	64	1.7	7.1	4.5	5.2	107	91	55	5.8	522	54	15.6	45.7	30	88	30	34	0	0	1	0	1	0	1	1	1	1	0	45	145	207	150
614	35	0	16.8	15	15	182	11	0.8	6.4	4.4	4.7	84	96	55	4.3	428	78	13.5	40.9	18	96	32	33	0	0	1	0	0	0	0	1	1	0	0	78	90	178	58
615	41	1	18.5	18	17	229	19	1	6.5	4.3	5.5	88	89	55	5.3	484	45	14.8	45.3	20	94	31	33	0	0	1	0	0	0	0	0	0	0	0	55	92	158	75
616	40	0	19.9	14	17	151	18	0.7	6.1	3.8	5.2	78	94	55	3.2	443	106	13.3	40.6	22	92	30	33	1	0	1	0	0	0	3	0	0	0	0	50	106	170	105
617	34	1	23.7	16	19	153	13	0.5	6.7	4	5.4	95	99	55	5	512	65	15.3	47	33	92	30	33	0	0	1	0	0	1	0	0	0	0	1	49	103	162	71
618	57	1	22.1	17	14	190	24	1.1	7	4.1	5	86	94	55	6.9	427	41	14	42	22	98	33	33	1	0	1	1	0	0	0	0	0	0	0	77	95	183	68
619	60	1	20.6	17	18	213	17	0.5	6.7	4.1	5.6	92	100	55	5	446	70	13.9	42.6	19	96	31	33	1	0	1	1	0	1	0	0	0	0	0	69	122	204	61
620	40	1	21.2	21	26	234	32	0.8	6.5	4.3	5	91	93	55	6.5	493	55	15.7	46.5	18	94	32	34	1	0	1	1	1	0	1	0	0	1	0	87	74	175	59
621	52	0	19.4	20	16	160	15	0.8	6.7	4.2	5.2	82	87	55	4.3	429	32	13	40.8	20	95	30	32	0	1	0	0	0	1	0	0	1	0	0	80	147	227	40
622	44	0	23.2	11	5	114	16	0.4	6.8	4.3	5.2	96	97	55	3.4	408	47	13.1	38.6	22	95	32	34	1	1	0	1	0	0	3	0	0	0	0	75	120	208	52
623	52	1	21.4	15	13	152	21	0.5	6.5	4.2	5.4	91	92	55	5.2	463	52	14.2	43.8	24	95	31	32	1	1	0	0	0	0	0	0	1	0	1	55	191	262	113
624	32	0	17.8	20	15	264	14	0.6	7.8	4.6	4.9	83	88	55	5.1	372	46	11.5	35.5	25	95	31	32	1	1	0	0	0	0	0	0	0	0	1	70	89	167	55
625	40	0	22.8	19	18	169	68	0.6	7.3	4.5	5.2	80	94	55	4.5	478	68	14.9	44.2	29	93	31	34	0	0	0	1	0	0	1	0	0	0	0	60	118	190	105
626	40	0	18.1	19	15	125	16	0.9	7.2	4.2	4.9	95	96	55	4.3	427	41	13.8	40	22	94	32	35	1	0	0	0	1	0	1	1	0	0	0	72	101	175	44
627	42	0	18.8	14	9	109	11	0.5	6.8	4.1	5.4	87	91	55	3.1	401	34	9	30.9	27	77	22	29	1	0	0	0	0	1	0	0	0	0	0	74	121	206	51
628	48	0	18.9	15	14	189	18	0.9	6.8	4.4	5.4	77	95	55	3.5	430	38	13.1	40.6	14	94	31	32	0	0	0	0	0	0	0	0	0	0	0	93	84	182	34
629	44	0	19	17	13	145	16	0.4	7.2	4.4	5.7	87	95	55	3.2	450	37	10.2	33.4	23	74	23	31	0	0	0	0	0	0	1	0	0	0	0	85	107	195	61
630	45	0	26.2	18	23	123	72	0.7	7.4	4.4	5.7	103	106	55	3.3	439	69	12.8	39.5	30	90	29	32	0	0	0	1	0	0	1	0	0	0	0	64	141	217	108
631	42	0	17.1	23	21	112	12	0.9	7.1	4.3	4.9	82	97	55	3	412	62	12.8	39.3	27	95	31	33	0	0	0	0	0	0	1	1	0	1	0	85	80	172	47
632	41	0	20.9	13	15	143	20	0.9	6.9	4.4	5	91	93	55	4.3	471	63	14.3	42.4	25	90	30	34	1	0	0	0	1	0	0	0	0	1	0	76	82	169	60
633	36	0	19.3	15	15	155	12	1	6.7	4.1	5.1	79	86	55	3.1	367	51	11.1	35	20	95	30	32	1	0	0	0	0	1	0	0	0	0	0	93	90	183	41
634	34	0	17.2	16	11	277	15	0.4	8.3	4.4	5.1	79	94	55	4.4	461	58	13.9	42.9	51	93	30	32	0	0	0	0	1	0	1	0	0	0	0	54	136	196	40
635	44	0	24.4	18	13	130	11	0.6	7.3	4.1	4.9	84	95	55	2.2	417	50	13.3	40	22	96	32	33	0	0	0	0	0	0	0	0	0	1	0	71	93	171	44
636	63	0	20.4	17	15	153	13	0.6	7.3	4.5	5.4	92	117	55	3.4	376	47	11.4	36.2	25	96	30	32	0	0	0	0	0	1	0	0	0	0	0	99	142	250	32
637	52	0	19.4	15	11	111	9	0.6	7.3	4.3	5.2	89	90	55	2.5	379	44	11.8	37.3	16	98	31	32	1	0	0	0	0	1	0	0	0	1	0	88	135	231	86
638	35	0	17.6	13	9	144	10	0.5	7.5	4.6	5.4	95	95	55	3.7	423	72	10.5	34.2	33	81	25	31	1	0	0	0	0	0	0	0	0	1	0	60	156	222	100
639	51	0	18.3	16	14	208	19	0.5	6.9	4.3	4.8	85	87	55	3.1	440	45	13.2	41	26	93	30	32	0	0	0	0	0	0	0	0	0	0	0	60	118	193	100
640	67	0	17.5	26	19	155	12	2.3	6.8	4.1	5.6	84	107	55	4.8	393	40	12.8	38.7	14	99	33	33	1	0	0	0	0	0	3	0	0	0	1	82	103	197	40
641	58	0	18	16	13	198	9	0.7	7.2	4	5.6	83	91	55	5.1	420	38	12.3	39.6	17	94	29	31	0	0	0	0	0	1	0	0	0	0	0	84	98	191	76
642	53	0	20.7	15	8	285	9	0.3	7	4.1	5.4	90	81	55	4.6	395	62	11.8	36.6	19	93	30	32	1	0	0	0	0	0	0	1	0	0	1	45	114	167	58
643	56	0	19.8	26	23	179	14	0.8	7.8	4.1	5.4	84	81	55	6.5	431	52	13.8	42	17	97	32	33	0	0	0	0	0	0	0	0	1	0	1	79	167	252	43
644	34	0	23.7	17	17	213	14	0.5	6.6	4.1	4.9	93	89	55	4.2	465	53	14.2	41.6	25	90	31	34	1	0	0	0	0	1	1	1	1	0	1	52	104	167	125
645	52	0	19.7	19	18	158	13	0.6	6.8	4.2	5.5	92	94	55	3.6	397	43	12	36.9	28	93	30	33	0	0	0	0	0	0	0	0	0	0	1	69	112	197	94
646	83	1	20.2	17	10	207	19	0.7	6.5	4	6.6	135	97	55	6.5	364	46	11	34.9	13	96	30	32	0	1	0	0	0	1	3	0	0	0	1	42	119	174	110
647	41	0	22.3	16	10	126	11	0.5	7	4.3	5.8	88	98	55	3.9	447	32	10	33.4	28	75	22	30	0	1	0	0	0	0	0	0	0	0	0	82	124	213	54
648	61	1	24.2	22	26	194	38	0.5	7.3	4.3	6	111	95	55	6.6	502	41	14.1	43.6	22	87	28	32	1	1	0	1	0	0	0	0	0	0	0	52	169	244	211
649	74	1	15.7	16	11	207	23	0.7	6.2	4.3	5.9	81	85	55	2.3	483	40	15.4	46	18	95	32	34	1	1	0	0	0	0	3	1	0	0	0	62	122	201	76
650	40	0	21	16	15	146	11	0.4	7.1	4.3	5.5	96	111	55	4.3	435	43	11.1	35.8	37	82	26	31	0	0	0	1	0	0	1	1	0	0	0	90	121	213	52
651	43	0	20.6	14	13	124	14	0.6	6.9	4.1	5.2	75	97	55	4.3	440	53	13.1	39.7	24	90	30	33	1	0	0	0	0	0	0	0	0	0	0	61	129	200	56
652	40	0	17.6	18	17	116	13	0.9	6.7	4.2	5.6	93	84	55	3	443	25	13.3	40.7	19	92	30	33	1	0	0	0	0	0	0	0	0	0	0	69	86	158	58
653	49	0	20.9	16	12	112	10	0.4	6.8	3.7	4.8	72	89	55	3.3	383	35	10.5	32.9	23	86	27	32	1	0	0	0	0	1	0	1	0	0	0	74	104	188	90
654	50	1	23.7	22	24	208	44	1	6.8	4	5	83	91	55	6.2	503	48	14.5	43.7	19	87	29	33	1	0	0	1	1	0	1	0	0	0	0	49	85	215	531
655	40	0	22.7	16	17	185	12	0.6	6.9	4.2	5.8	81	101	55	5.5	407	51	11.7	37.7	25	93	29	31	1	0	0	1	0	0	0	1	0	0	0	68	83	154	51
656	50	0	20.9	16	13	180	11	0.5	6.5	3.9	5.5	95	89	55	4.3	434	60	12.4	38.4	19	89	29	32	0	0	0	0	1	0	1	0	0	0	1	62	113	192	116
657	45	0	21.7	15	12	167	17	0.7	7.4	4.4	5.2	89	92	55	3	429	41	13	39.8	19	93	30	33	0	0	0	0	1	0	1	1	1	0	0	59	138	201	99
658	33	0	18.8	22	22	172	21	0.5	7.5	4.4	5.4	89	87	55	4.7	421	43	11.7	36.9	22	88	28	32	0	0	0	0	1	0	0	0	0	0	0	49	86	143	68
659	37	0	19.5	19	13	121	11	1	7.2	4.5	4.7	90	88	55	4.4	426	57	12	37.5	19	88	28	32	0	0	0	0	0	1	0	0	0	0	1	77	141	223	62
660	36	0	19.2	15	11	138	18	1	6.7	4.3	5.3	99	91	56	3	403	44	13	40.3	24	100	32	32	1	0	1	0	0	0	3	0	0	1	0	68	76	149	30
661	42	1	20.3	22	19	177	16	1.9	7.2	4.6	5.2	76	89	56	5.8	490	58	15.6	45.6	30	93	32	34	1	0	1	0	0	0	1	0	0	0	0	74	103	188	59
662	31	0	18.3	14	12	131	20	0.5	7.3	4.4	5.1	86	87	56	4.1	456	56	13.3	40.4	22	89	29	33	0	1	0	0	0	0	0	1	1	1	0	64	103	175	49
663	39	0	18.7	21	14	142	15	0.7	7.2	4.2	5.1	82	92	56	4.4	441	40	12.7	39.3	25	89	29	32	0	1	0	0	0	0	0	0	0	0	0	81	106	199	43
664	60	0	21	19	13	127	13	0.6	6.7	4.2	5.5	87	85	56	3.6	411	31	12.2	35.8	16	87	30	34	0	0	0	0	1	0	0	1	0	0	0	66	139	216	58
665	38	0	21.8	21	24	166	31	0.7	6.6	3.9	4.9	91	89	56	3.6	346	43	10.4	32.4	25	94	30	32	1	0	0	0	0	1	1	1	1	1	0	65	72	141	35
666	47	0	20.3	20	18	137	31	0.7	6.7	4.2	4.9	79	113	56	4.2	418	43	13.2	39	28	93	32	34	1	0	0	0	0	1	0	0	0	0	1	80	89	173	30
667	46	0	18.9	18	16	137	12	0.6	6.6	3.6	4.9	93	87	56	3.3	388	64	10.1	32.1	31	83	26	32	0	0	0	0	0	1	1	0	1	0	1	86	132	231	103
668	54	1	21.3	21	30	272	20	0.8	6.8	4.3	6.3	108	93	56	4.1	488	61	15.2	47	23	96	31	32	0	0	1	0	0	0	0	0	0	0	0	67	141	226	87
669	33	0	17.6	20	16	163	12	0.9	7.3	4.4	4.9	85	101	56	3.9	439	51	13.6	41.7	23	95	31	33	0	0	1	0	0	0	3	0	0	0	1	90	78	179	31
670	27	1	21	27	41	208	205	0.5	6.8	4.3	4.8	86	91	56	5.6	480	35	15	46.3	21	97	31	32	1	0	1	0	0	1	1	0	0	0	0	68	60	150	126
671	58	0	18.8	15	12	190	13	0.5	6.6	4.2	5.3	73	89	56	3.2	491	63	14.8	44.5	18	91	30	33	0	0	1	0	0	0	0	1	1	0	0	49	114	174	84
672	32	1	26.4	17	19	133	25	0.5	7.1	4.2	5.3	86	84	56	5.3	497	57	14.8	44.1	18	89	30	34	1	0	1	1	0	0	1	1	1	1	1	50	127	195	85
673	50	1	23.1	19	23	132	23	1.4	7.1	4.5	5.7	94	90	56	6.4	475	52	15.1	45.7	20	96	32	33	1	0	1	1	1	0	0	1	0	0	1	44	131	180	88
674	38	1	24.2	17	21	149	27	0.6	6.9	4.3	5	75	100	56	5.2	499	78	15.2	44.7	24	90	31	34	0	0	1	1	1	0	1	0	0	0	0	44	132	192	66
675	29	0	20.1	16	13	140	12	0.8	7	4.1	5.1	75	99	56	3.7	404	68	13.3	39.2	29	97	33	34	1	1	0	0	0	0	0	1	0	0	0	78	66	156	70
676	59	1	21.8	55	65	517	583	0.7	7.7	4.5	5	88	95	56	7.9	492	94	16.6	49.1	16	100	34	34	1	1	0	0	0	0	0	0	0	0	1	69	128	209	69
677	42	0	20	14	11	116	10	0.9	6.4	4.1	5.2	92	94	56	4.2	396	45	12.8	40.7	19	103	32	31	1	1	0	0	0	0	1	0	0	0	0	69	107	178	76
678	29	0	20	18	14	173	11	0.9	7.4	4.4	5	80	99	56	5	448	53	13.8	41	20	92	31	34	1	1	0	0	1	0	1	1	1	1	0	86	75	171	47
679	38	0	19	16	9	105	14	0.7	6.4	3.9	5.1	67	90	56	4.4	418	50	12.3	37.7	22	90	29	33	1	1	0	0	0	0	0	0	0	0	0	67	110	184	50
680	46	1	21.4	14	14	163	22	0.7	6	3.7	5.2	88	93	56	6.1	475	67	14.1	43.4	21	91	30	33	1	1	0	0	0	0	0	0	0	0	0	86	83	173	61
681	38	0	18.2	15	9	113	12	0.7	6.6	3.9	5.1	89	85	56	3.5	380	47	11.7	36.2	21	95	31	32	1	0	0	0	0	0	0	0	0	1	0	83	88	176	23
682	48	0	20.5	16	12	175	11	0.8	6.8	4	5.2	93	96	56	3.7	455	40	12.6	40	36	88	28	32	0	0	0	0	0	0	1	0	0	0	0	65	97	163	45
683	37	0	18.1	26	23	193	18	0.5	7	4.3	5.3	90	86	56	3.9	400	31	12.5	38.3	20	96	31	33	0	0	0	0	1	1	0	0	0	0	0	90	78	174	29
684	40	0	16.7	13	7	148	11	0.4	6.9	4.1	5.2	78	84	56	3.5	345	41	10.6	33.3	28	97	31	32	1	0	0	0	1	0	0	0	0	1	0	93	78	179	66
685	34	0	26.5	15	11	160	17	0.7	7.4	4.2	5.7	96	95	56	5.4	496	58	11.8	37.5	29	76	24	32	0	0	0	0	1	0	0	0	0	0	0	62	119	188	80
686	36	0	23.5	16	15	118	18	0.4	7	4.4	5.2	85	98	56	4.6	452	59	13	40.7	25	90	29	32	1	0	0	0	0	0	0	0	0	0	0	85	80	172	61
687	38	0	26.5	23	16	165	20	0.4	7.1	4.1	5.4	94	98	56	5.8	422	41	11.1	35.7	29	85	26	31	1	0	0	1	1	0	1	1	0	0	0	89	156	257	109
688	42	0	16.1	17	10	98	11	2.6	6.4	4.2	5	85	81	56	3.7	417	61	12.2	38.3	22	92	29	32	1	0	0	0	0	0	0	0	0	0	0	93	86	180	61
689	57	0	22.9	25	26	321	81	0.4	6.7	4.2	5.4	94	98	56	5.5	390	36	12	36.6	22	94	31	33	0	0	0	0	0	0	3	0	0	0	0	82	83	173	58
690	45	0	21.8	23	21	124	19	0.7	6.9	4.5	5.3	84	85	56	3.4	438	42	13.2	40.3	23	92	30	33	1	0	0	0	0	0	1	0	0	0	0	79	110	195	59
691	47	0	19.4	16	10	180	14	1	7.1	4.3	5.5	86	98	56	3.6	439	70	12.9	40.3	21	92	29	32	0	0	0	0	0	0	0	0	0	0	0	58	149	217	115
692	55	0	21.7	22	16	257	14	1	6.6	3.9	5.7	86	98	56	4.1	454	35	13	41	16	90	29	32	0	0	0	0	1	0	1	1	0	0	0	77	111	193	72
693	35	0	18	32	35	134	43	0.7	6.7	4.6	5.3	68	94	56	4.1	458	58	13.8	42.5	19	93	30	33	0	0	0	0	0	1	0	0	0	0	0	114	111	232	33
694	49	0	18.9	16	13	110	15	0.6	6.7	4.1	5.3	92	99	56	3.2	373	42	11.8	37	17	99	32	32	1	0	0	0	0	0	3	0	1	0	0	84	84	173	43
695	38	1	23.7	28	53	205	27	0.8	7.5	4.5	5.2	99	97	56	8	518	51	14.8	43.9	30	85	29	34	0	0	0	0	0	1	1	0	0	1	0	43	128	200	203
696	47	0	17.9	16	13	180	13	0.7	7.2	4.3	5.6	81	93	56	3.6	446	47	9.7	32.7	35	73	22	30	1	0	0	0	0	0	0	0	1	0	0	99	88	191	64
697	49	0	19.9	23	19	188	14	0.7	7.3	4.8	5.3	79	98	56	4.2	407	45	12.6	38.7	27	95	31	33	1	0	0	0	0	0	0	0	1	0	1	79	121	210	54
698	34	0	17.7	17	11	197	15	1.1	7.7	5.1	5.1	88	82	56	5.2	473	47	13.7	42.3	19	89	29	32	0	0	0	0	1	0	1	1	0	0	0	87	100	191	70
699	48	0	17.7	20	20	136	27	0.9	6.6	4	5.3	82	96	56	3.9	417	52	12.6	38.9	21	93	30	32	0	0	0	0	0	0	1	0	0	0	1	89	105	194	42
700	57	0	18.8	17	15	126	13	0.7	6.7	4	5.2	85	89	56	4.4	356	32	11	33.7	22	95	31	33	0	0	0	0	0	1	0	0	0	0	1	68	126	205	52
701	48	0	18.4	20	13	92	12	0.7	7.3	4.2	5.4	84	82	56	3.9	415	30	11.4	37.1	16	89	28	31	0	0	0	0	1	0	1	0	0	0	0	73	109	187	59
702	55	1	18.4	32	37	102	15	0.7	6.8	4.3	5.6	93	91	56	4.8	433	45	13.5	40.1	16	93	31	34	0	0	0	0	0	0	0	1	0	0	0	62	78	147	73
703	49	0	21.8	18	15	104	12	0.7	6.6	3.9	5.2	86	100	56	4	477	43	13	40.2	26	84	27	32	0	0	0	0	0	1	0	0	0	0	0	117	144	266	89
704	46	0	17.8	14	10	154	13	0.6	6.8	4.2	5.2	82	89	56	4.3	453	66	14.4	43.7	26	97	32	33	1	0	0	0	1	0	0	0	0	0	0	75	117	201	71
705	30	0	18.8	18	13	194	17	0.9	7.3	4.5	5.3	71	93	56	4.6	439	47	13.2	40	23	91	30	33	1	0	0	0	0	0	0	0	0	0	0	87	68	165	37
706	40	0	19.3	17	14	125	15	0.7	7.2	4.3	5.9	90	84	56	4.2	478	32	13.3	40.9	19	86	28	33	1	0	0	0	0	0	0	1	1	0	1	85	93	183	38
707	30	1	19.7	18	9	205	19	1	6.8	4.6	5.6	100	95	56	5.3	439	33	14.1	41.8	15	95	32	34	0	0	0	0	0	0	0	1	0	0	1	62	79	148	46
708	58	1	20.7	28	28	160	39	2.2	7.5	4.9	6.7	158	110	56	5.1	512	45	16.5	48.9	20	96	32	34	0	0	0	0	0	1	1	0	0	0	0	62	116	192	84
709	62	1	21.3	15	10	222	18	0.7	7	4.6	5.8	100	94	56	5.8	428	50	12.4	38.8	20	91	29	32	0	0	0	0	0	1	0	1	0	0	0	47	153	214	117
710	38	0	17.7	16	12	199	10	0.6	6.8	4.2	5.2	88	91	56	4.1	453	63	13.5	42.1	36	93	30	32	0	0	1	0	0	0	1	1	1	1	0	78	94	175	59
711	41	1	25.2	19	35	159	55	0.8	6.7	4.5	5.6	81	81	56	5.5	534	68	15.5	46.8	26	88	29	33	1	0	1	1	1	0	0	1	0	1	0	41	166	223	98
712	48	0	19.8	15	13	85	10	0.9	6.7	4.1	4.7	96	91	56	3.6	402	49	12.5	37.3	20	93	31	34	1	0	1	0	0	0	1	0	0	0	0	71	66	146	72
713	57	0	20.2	19	16	428	16	0.6	7.1	4.3	5.1	85	85	56	5.2	438	60	13.1	39.1	25	89	30	34	0	0	1	0	0	0	0	0	0	1	1	67	164	245	86
714	41	0	20	13	10	133	10	0.6	7.3	4.4	5.4	84	95	56	2.5	393	52	11.7	35.8	18	91	30	33	1	0	1	0	0	0	1	0	0	1	0	85	114	205	57
715	44	1	22.5	17	24	136	18	0.9	6.6	4.3	5.6	101	93	56	5.5	456	56	14.2	42.6	26	93	31	33	0	0	1	0	1	0	0	1	0	0	0	54	103	164	64
716	50	0	16.4	19	20	105	15	0.8	6.9	4.2	5.3	85	91	56	4.3	487	52	14.3	44.2	21	91	29	32	1	0	1	0	0	0	3	0	0	0	1	89	111	203	85
717	49	0	17.5	19	22	159	31	0.8	6.9	4.7	5.2	90	97	56	3.3	453	57	14.3	43.3	20	96	32	33	0	0	1	0	1	0	0	0	1	1	0	81	166	258	117
718	43	1	19.1	25	28	171	26	0.9	7	4.5	4.8	71	90	56	6.7	481	63	15.2	46.3	21	96	32	33	1	0	1	0	1	0	1	0	0	1	0	64	96	183	193
719	50	0	20.2	22	21	127	14	0.5	6.4	3.7	4.9	88	88	56	4.9	409	55	13.2	40.3	17	99	32	33	1	0	1	0	1	0	1	0	0	0	1	69	131	208	79
720	41	1	24.2	22	17	163	15	0.7	6.7	4.2	5	84	99	56	6.5	442	52	14	42.5	18	96	32	33	1	0	1	0	0	1	1	1	0	0	1	72	82	161	80
721	45	1	18.4	14	14	239	31	0.7	7.2	4.7	5.4	85	92	56	4.3	456	45	13.9	43.3	24	95	31	32	1	0	1	0	1	0	1	0	0	0	0	81	67	154	88
722	58	1	22.4	18	17	172	12	0.9	6.1	4.1	5	81	91	56	5.9	493	60	15.4	46.3	19	94	31	33	0	0	1	0	0	0	0	0	0	0	0	37	128	183	74
723	53	0	23.8	16	13	212	19	0.7	7.1	4.1	5.9	89	101	56	5.4	431	48	12.4	38.6	20	90	29	32	0	1	0	0	1	0	0	0	0	0	0	60	152	217	61
724	44	0	20.1	13	13	161	12	0.9	6.8	4.2	5.2	97	82	56	4.2	427	44	12.8	40.9	24	96	30	31	1	1	0	0	1	0	0	0	0	0	0	80	114	203	44
725	36	0	20.7	19	16	258	20	0.3	7	4	5.2	78	90	56	5.3	443	32	11.5	36.5	17	82	26	32	1	1	0	0	1	0	0	0	1	0	0	76	87	168	36
726	39	0	20.3	29	27	231	30	0.8	6.6	4.2	5.3	82	94	56	3	426	54	13.1	39.7	18	93	31	33	1	1	0	0	1	0	0	0	0	0	0	73	96	177	55
727	49	1	21	22	23	156	11	0.8	7.3	4.4	5.5	100	94	56	4.1	450	35	13.5	41	22	91	30	33	0	1	0	0	1	1	0	1	0	0	0	109	169	283	36
728	48	1	19.4	15	15	129	12	0.7	6.9	4.3	5.5	96	95	56	3.1	507	39	14.3	44.3	21	87	28	32	0	1	0	0	0	0	1	0	0	0	0	79	96	183	51
729	42	1	25.1	20	32	169	158	0.9	6.8	4.2	5.2	103	98	56	7.3	472	41	15.8	46.8	27	99	34	34	1	1	0	0	0	0	0	0	0	0	0	78	162	250	159
730	47	0	18.3	18	10	82	10	0.9	6.4	4.1	5	81	93	56	5.1	368	42	11.4	35.4	19	96	31	32	1	1	0	0	0	0	0	0	0	0	0	87	83	178	58
731	40	0	19.3	15	14	154	15	0.4	6.6	4.4	5.3	81	86	56	3.1	449	83	13.9	42.6	20	95	31	33	0	1	0	0	0	0	0	1	0	1	0	57	87	151	61
732	41	1	20.8	17	25	216	14	0.8	7.2	4.4	5.3	86	98	56	4.9	455	81	13.9	41.3	28	91	31	34	0	1	0	0	0	0	1	0	0	0	0	57	141	213	83
733	44	1	24.9	23	18	198	24	0.6	8	4.4	5.5	88	104	56	8.4	468	59	13.7	41	24	88	29	33	0	1	0	1	1	1	0	1	1	0	0	40	106	154	103
734	60	0	24.3	23	36	201	94	0.7	6.9	4.2	5.8	111	109	56	5.2	413	48	13.2	40.1	31	97	32	33	0	1	0	1	1	0	1	0	1	0	0	80	173	260	79
735	57	0	21.2	17	11	152	18	0.6	6.7	4.1	5.2	85	103	56	4.1	390	45	12	37.5	29	96	31	32	1	1	0	0	0	1	1	0	0	0	1	90	168	268	78
736	39	1	25.4	20	30	271	14	1.7	6.8	4.7	4.9	89	96	56	5.1	546	46	16.4	48.3	25	89	30	34	0	1	0	1	1	0	1	1	0	0	0	62	85	156	45
737	39	0	16.7	21	19	133	17	0.9	6.7	4.2	5.1	80	92	56	4.7	401	35	12.8	39.6	22	99	32	32	1	1	0	0	0	0	0	0	0	0	0	93	69	173	63
738	43	1	17.8	28	41	144	97	1.2	7.3	4.6	4.8	93	90	56	7.7	491	44	14.8	43.5	24	89	30	34	1	1	0	0	0	0	0	0	0	1	0	65	135	205	91
739	50	1	20	16	14	258	17	1	6.9	4.3	5.5	88	92	56	5.7	497	49	15.1	43.6	28	88	30	35	1	1	0	0	0	0	0	1	0	1	1	53	102	159	53
740	56	1	20.8	18	19	133	20	0.8	7.1	4.2	5.5	85	103	56	4.2	518	59	14.6	44.9	20	87	28	33	0	1	0	0	0	0	0	0	0	0	1	60	152	217	95
741	53	1	22.5	8	24	186	36	0.8	6.8	4.3	5.2	98	99	56	5.6	467	49	14.9	44.3	23	95	32	34	1	1	0	0	0	0	0	0	0	0	1	61	139	212	88
742	39	0	20.5	17	8	139	8	0.6	6.8	4.3	4.9	85	89	56	3.7	473	54	14.1	44	19	93	30	32	0	0	0	0	0	0	0	1	0	0	0	52	106	160	70
743	27	0	26.6	12	9	108	8	0.6	6.8	4.1	5.1	88	107	56	4	428	45	12.5	38.8	19	91	29	32	1	0	0	0	1	0	1	0	0	0	0	56	84	150	85
744	37	0	23.3	16	15	175	12	0.7	7	4.1	5.1	83	96	56	4.9	444	73	13.1	39.9	39	90	30	33	0	0	0	0	1	0	0	0	0	0	0	54	99	163	81
745	43	0	18.2	16	17	77	14	0.9	6.5	4	5.1	83	116	56	4.2	396	48	12.3	37.7	16	95	31	33	1	0	0	0	1	1	0	0	0	0	0	72	79	154	46
746	43	0	20.2	17	11	163	10	0.6	7.4	4.4	5.6	92	86	56	4.5	470	88	12.5	39.5	21	84	27	32	0	0	0	0	0	0	3	0	0	0	0	61	122	202	58
747	37	0	19.5	17	22	120	24	0.9	6.4	4.2	5.1	84	115	56	4.4	443	68	12.9	39.4	17	89	29	33	0	0	0	0	0	0	0	0	1	0	0	76	140	225	70
748	45	0	19.8	18	17	72	14	1.2	7.1	4.1	5.4	90	100	56	4.4	440	49	12.8	40.8	23	93	29	31	0	0	0	0	0	0	0	0	0	0	0	92	126	220	38
749	50	0	22.5	10	9	166	13	0.6	6.9	4.3	5.8	91	96	56	4.3	414	60	9.5	31.7	32	77	23	30	0	0	0	0	0	1	3	0	1	0	0	180	64	255	75
750	36	0	20.2	14	8	148	10	0.6	6.8	4.2	5.1	89	94	56	3.5	406	47	12.7	38.2	19	94	31	33	0	0	0	0	0	0	3	0	0	0	0	70	114	195	39
751	62	0	19.3	22	15	215	17	0.4	7.3	4.2	5.6	92	82	56	5.1	447	39	13.4	42.7	25	96	30	31	0	0	0	0	0	1	3	0	0	0	1	55	175	232	67
752	36	0	17.9	13	9	144	19	0.5	7	4.6	5.2	91	118	56	4.2	477	59	13.9	43	22	90	29	32	1	0	0	0	0	0	0	1	0	0	0	91	84	186	42
753	53	0	16.7	40	40	215	31	1	6.6	4.2	5.5	86	83	56	3.9	370	50	11	35.5	26	96	30	31	0	0	0	0	0	0	0	1	0	0	0	83	107	190	41
754	38	0	18.6	17	10	122	13	0.5	6.6	4.1	4.9	85	89	56	3.6	389	50	12.6	38.4	15	99	32	33	1	0	0	0	0	0	0	0	0	0	0	78	107	198	52
755	37	0	19.6	19	12	103	12	0.8	7.7	4.7	5.4	90	93	56	4.3	470	82	12.9	40.4	31	86	27	32	1	0	0	0	0	0	0	0	0	0	0	73	89	167	69
756	44	0	15.3	18	15	118	16	0.4	7.1	4.1	5.6	93	80	56	3.7	386	40	11.5	36.4	23	94	30	32	0	0	0	0	0	0	0	0	0	0	0	69	68	150	102
757	32	0	23.4	17	17	118	13	0.9	7.5	4.6	4.7	86	88	56	5.6	445	48	13.7	41.2	18	93	31	33	1	0	0	0	1	0	1	1	1	0	0	82	68	159	44
758	35	0	19.7	18	16	207	19	0.5	7.4	4.3	5.8	89	91	56	3.3	417	50	9.1	30.7	33	74	22	30	1	0	0	0	0	0	0	0	0	0	0	66	115	190	38
759	60	0	21.4	25	17	102	11	0.6	7.6	4.2	5.3	87	83	56	3.9	398	30	12.3	38.1	20	96	31	32	0	0	0	0	0	0	0	0	1	0	0	99	148	248	105
760	38	0	18.8	16	10	154	9	0.5	7.4	4.5	5	86	89	56	4.1	461	56	13.4	41.4	24	90	29	32	0	0	0	0	1	0	0	0	1	0	0	86	85	177	36
761	19	1	20.6	16	12	108	16	0.9	7.2	4.5	5.1	93	108	56	5.8	502	39	15.2	45.4	20	90	30	34	0	0	0	0	0	1	0	1	0	1	0	51	80	143	42
762	33	0	21.8	14	8	131	12	1	6.9	4.1	5	82	103	56	4.1	396	53	11.9	37.2	32	94	30	32	0	0	0	0	0	0	1	1	0	1	0	66	105	175	48
763	43	0	19.7	23	24	176	48	1.4	6.6	3.7	5.1	90	97	56	2.7	428	44	13.1	41	25	96	31	32	1	0	0	1	0	0	0	0	0	1	0	80	65	155	31
764	28	0	18.7	16	11	133	17	1.1	6.6	4.3	5.3	81	89	56	3.3	411	50	11.7	36.1	19	88	29	32	1	0	0	0	1	0	0	1	0	0	0	75	73	154	42
765	28	1	22.5	19	17	189	17	0.6	7.2	4.7	5.3	95	102	56	5.6	457	36	14.4	43.8	23	96	32	33	1	0	0	0	0	0	0	1	0	1	0	70	98	174	68
766	57	0	23.3	20	18	311	17	0.7	7.2	4.4	6.1	115	120	56	4.7	433	46	13.2	39.9	22	92	31	33	0	0	0	1	0	0	0	0	0	0	0	45	219	280	191
767	47	0	19.3	19	17	223	12	0.4	7.5	4.1	5.5	100	91	56	4.2	445	67	12.3	38.1	25	86	28	32	1	0	0	0	0	0	0	0	1	0	0	95	79	184	38
768	48	0	21.6	19	11	178	10	0.5	7.1	3.9	5.3	92	85	56	3.8	381	55	11.7	35.7	23	94	31	33	0	0	0	0	0	0	3	0	1	0	0	90	136	236	62
769	52	1	23.4	20	24	203	42	0.8	7.2	4.3	5.3	92	99	56	5.9	554	49	15.7	47.8	19	86	28	33	1	0	0	0	1	0	1	0	1	0	0	78	86	169	53
770	35	0	18.6	19	13	128	21	0.8	7.3	4.3	5.1	82	88	56	4.5	449	73	11.3	36.6	33	82	25	31	1	0	0	0	0	0	1	0	0	0	0	76	119	210	122
771	51	0	19.4	15	9	197	12	0.5	6.8	3.9	5.5	81	96	56	3.2	403	25	9.9	31.8	15	79	25	31	1	0	0	0	0	0	0	0	0	0	0	73	99	180	89
772	39	0	20.4	20	18	174	27	0.8	7.3	4.7	5	78	94	56	4.4	477	45	13.6	42.5	19	89	29	32	1	0	0	0	0	1	0	0	0	0	0	99	92	201	44
773	39	1	21.2	21	25	215	66	1	6.8	4.5	5.6	91	97	56	5.7	454	38	13.1	39.7	19	87	29	33	0	0	0	0	0	0	1	1	0	0	0	70	120	202	88
774	39	0	19	16	13	172	20	0.8	6.9	4.4	5.2	85	95	56	2.9	435	61	13	39.8	24	92	30	33	0	0	0	0	0	0	0	0	0	0	0	78	83	173	61
775	39	0	19.1	13	9	114	14	1	7.2	4.4	5.2	86	91	56	3.4	428	40	12.6	38.8	19	91	29	33	0	0	0	0	0	0	1	0	0	0	0	60	78	144	45
776	59	1	21.2	19	17	164	12	0.7	7	4.4	5.1	80	86	56	7.9	492	39	15.4	47	26	96	31	33	0	0	0	0	0	0	0	0	0	0	0	55	131	204	63
777	49	0	20.7	20	13	204	29	1	7.2	4.5	5.3	76	87	56	4.2	435	37	13.7	43.3	21	100	32	32	1	0	0	0	0	0	0	0	0	0	0	95	203	300	63
778	36	0	17	22	17	220	12	1.2	7.3	4.4	5.2	82	96	56	3.3	465	55	13.8	42.1	19	91	30	33	1	0	0	0	0	0	1	1	1	0	0	77	71	152	36
779	47	0	20.5	16	12	101	13	1	6.5	4	5	76	91	56	2.5	376	37	12.1	35.2	17	94	32	34	1	0	0	0	0	0	0	0	0	0	0	57	107	175	39
780	40	0	18.2	15	16	169	18	0.6	6.5	4.1	5.1	86	90	56	3.1	431	51	12.7	39.8	23	92	30	32	0	0	0	0	0	0	0	0	0	0	0	76	76	153	35
781	43	0	19.2	17	12	141	13	1.2	7.2	4	5.2	91	99	56	4	424	51	12.4	38.4	20	91	29	32	0	0	0	0	0	0	3	1	0	0	0	87	75	164	36
782	35	1	22.4	17	19	165	20	0.9	7	4.4	5.1	97	94	56	5.9	458	45	13.4	39.7	22	87	29	34	0	0	0	0	0	0	0	0	0	0	0	37	99	147	73
783	43	0	19	17	10	134	10	0.6	6.6	4	4.9	78	83	56	4.6	456	38	14	42.6	17	93	31	33	1	0	0	0	0	0	0	0	0	0	0	64	75	145	33
784	28	1	20.4	24	29	200	21	0.7	7.4	4.7	3.7	106	103	56	6.4	570	53	16.7	51.4	23	90	29	33	1	0	0	0	0	0	0	1	0	1	1	69	73	148	68
785	42	0	19.8	19	22	117	18	0.8	7	4.1	5.3	82	96	56	4.7	414	60	12.8	39.5	19	95	31	32	0	0	0	0	0	0	3	0	0	0	0	72	108	196	66
786	46	0	21	18	14	148	29	0.9	6.7	4.3	4.9	80	95	56	4.2	394	44	12.3	36.7	20	93	31	34	0	0	0	0	0	1	3	0	0	0	0	84	89	175	40
787	47	0	20	14	8	208	15	0.6	7.2	4.2	5.6	90	91	56	3.6	421	39	11.7	37.2	23	88	28	32	1	0	0	0	0	0	1	0	0	0	0	84	106	193	55
788	47	0	19.8	18	13	136	10	0.8	6.8	4.1	4.8	86	93	56	4.2	431	39	12.2	38.3	23	89	28	32	0	0	0	0	0	1	0	0	1	0	0	83	147	237	90
789	55	1	21.9	20	19	197	18	1.2	7.1	4.1	5.1	86	105	56	3.8	508	42	14.9	44	24	87	29	34	1	0	0	1	0	0	3	0	0	0	0	57	135	202	87
790	43	1	20.4	16	15	172	18	0.5	7.2	4.4	5.6	94	91	56	4.2	519	49	14.7	45.6	20	88	28	32	1	0	0	0	0	0	0	0	0	0	0	74	96	175	31
791	59	0	20.4	17	12	210	14	0.9	7.2	4.2	5.5	86	86	56	3.5	439	73	13.6	41.9	27	95	31	33	0	0	0	0	0	0	1	0	1	0	1	83	85	178	76
792	60	1	22.3	20	16	133	15	0.5	7.8	4.5	5.6	90	88	56	6.4	454	43	13.8	43.3	27	95	30	32	1	0	0	1	0	1	0	0	0	0	1	57	137	207	96
793	59	0	20.3	27	31	173	55	0.4	6.3	3.9	5.6	89	80	56	5.5	426	45	13.8	42.7	13	100	32	32	1	0	0	0	0	0	0	0	0	0	1	95	157	263	38
794	47	0	18.3	38	30	230	26	0.7	7.1	4.4	4.9	77	90	56	4.4	434	38	13.1	40.1	23	92	30	33	0	0	0	0	0	1	3	0	1	0	0	83	130	224	83
795	52	0	19	19	14	148	12	1	6.6	4.3	5.4	83	99	56	3.7	394	34	12.2	36.9	15	94	31	33	1	0	0	0	0	0	0	0	0	0	1	68	125	200	68
796	47	0	23.9	19	19	166	18	0.6	7.2	3.6	5.4	97	95	56	3.6	452	51	13.5	40.6	28	90	30	33	0	0	0	1	1	1	1	0	0	0	0	60	102	175	55
797	52	0	18.6	23	19	207	51	0.8	7.3	4.3	5.7	85	102	56	4.8	430	49	12.4	39.3	30	91	29	32	1	0	0	0	0	0	0	0	0	0	1	98	119	227	85
798	58	0	19.9	17	20	147	16	0.9	7.2	4.3	5.4	85	97	56	5.3	429	48	12.4	37.6	24	88	29	33	0	0	0	0	0	1	3	0	1	0	1	82	188	281	79
799	60	1	27	21	26	269	44	1.3	6.9	4.1	5.4	94	100	56	6.8	452	52	13.9	43.2	21	96	31	32	1	1	0	1	1	0	1	0	0	0	0	56	139	210	117
800	49	0	18.8	16	11	209	15	0.7	7.2	4.1	5	82	93	56	3.8	477	37	14.6	44	23	92	31	33	1	0	1	0	0	0	0	0	0	0	0	76	89	175	69
801	35	1	25.6	20	28	121	37	0.5	7.8	4.6	5.7	106	87	56	6.4	479	73	14.1	43.8	50	91	29	32	1	0	1	1	0	0	1	0	0	0	0	55	185	263	156
802	42	1	20.2	26	20	178	19	0.8	6.8	4.3	4.9	80	81	56	6.9	452	54	14.4	44.8	23	99	32	32	1	0	1	0	0	0	0	0	0	0	1	84	78	170	94
803	47	1	23.4	20	29	171	35	0.7	6.4	4.2	5	85	90	56	6.5	537	77	14.3	43.5	28	81	27	33	0	0	1	0	1	0	0	0	0	0	0	50	173	239	107
804	37	1	20.2	23	22	230	34	0.7	7.2	4.4	5.3	91	99	56	5.7	463	47	14.6	43.4	21	94	32	34	1	0	1	0	0	0	0	1	1	0	0	61	119	182	63
805	35	1	20	14	17	221	18	0.5	6.5	4	5.6	84	90	56	4.5	480	58	15.7	47.7	21	99	33	33	1	0	1	0	0	0	1	0	0	0	0	45	160	224	117
806	49	1	21.5	29	28	135	51	0.7	6.5	4	5.6	104	81	56	6.4	470	56	14.5	43.3	25	92	31	34	1	0	1	0	0	1	0	0	0	0	1	70	135	215	73
807	51	0	19.6	16	16	222	17	0.5	6.5	4	5.1	85	88	56	4.9	382	47	12.6	38.5	25	101	33	33	0	0	1	0	0	0	3	0	0	1	0	60	155	232	98
808	69	1	21.9	16	15	213	46	0.7	7.2	4.1	5.7	109	103	56	6.2	516	56	15.7	47.9	24	93	30	33	1	1	0	0	0	1	0	0	0	0	1	56	173	240	87
809	37	0	18.6	19	16	112	14	1	6.9	4.4	5.1	79	93	56	3.3	407	50	12.5	38.6	19	95	31	32	0	1	0	0	0	1	1	0	0	0	1	73	87	169	29
810	50	1	19.3	18	12	190	22	0.6	7.2	4.1	5.6	90	94	56	6	482	39	11.9	38.5	34	80	25	31	1	1	0	0	0	0	3	0	0	0	0	71	123	202	77
811	44	0	19.1	16	11	185	18	0.9	7.1	4.2	5.4	91	98	56	3	437	42	12.1	37.2	22	85	28	33	0	0	0	0	0	1	0	0	0	0	0	63	85	154	47
812	37	0	16.7	23	15	123	18	1	7.3	4.4	5.4	78	86	56	3.4	420	47	12.9	38.9	20	93	31	33	1	0	0	0	0	1	0	0	0	0	0	71	96	173	49
813	55	0	18.3	22	25	219	17	0.5	6.9	4.2	5.4	73	98	56	4.5	399	31	12.5	37.9	21	95	31	33	0	0	0	0	0	0	0	0	0	0	0	53	131	193	30
814	54	0	22	25	22	143	36	0.7	7.1	4.3	5.4	91	94	56	6.2	372	42	12.1	38	20	102	33	32	1	0	0	0	0	0	0	0	0	0	0	63	152	232	104
815	48	0	19.6	18	17	124	10	0.8	7.1	4.3	5.8	95	93	56	4.3	436	40	11.9	37.8	22	87	27	32	0	0	0	0	0	0	0	0	0	0	0	62	130	203	48
816	35	0	19.5	15	11	187	8	0.9	7	4.6	5.6	89	90	56	3.6	423	51	11.8	37.9	26	90	28	31	0	0	0	0	0	0	1	0	0	0	1	61	126	206	143
817	36	0	22.1	20	15	139	14	0.8	6.8	4.4	5.6	83	90	56	3.7	393	46	12	37.2	23	95	31	32	0	0	0	0	0	1	0	0	0	0	0	54	101	160	67
818	37	0	23.2	14	10	219	19	0.6	7	4.4	5.7	99	101	56	5.1	463	49	13	42	25	91	28	31	0	0	0	0	0	0	0	0	0	0	0	74	79	166	80
819	45	0	20.3	17	14	112	10	0.6	7.2	4.4	4.9	90	92	56	3.9	402	34	11.6	36.1	27	90	29	32	0	0	0	0	0	0	0	0	0	0	0	73	79	153	39
820	46	0	22.2	14	12	151	18	0.5	6.8	3.9	5.4	82	103	56	3.2	439	56	11.9	39	30	89	27	31	0	0	0	0	0	0	1	1	0	0	0	66	159	238	86
821	45	0	21.1	13	9	126	9	0.8	6.4	3.9	5.4	92	99	56	3.7	373	53	11.6	35.2	18	94	31	33	0	0	0	0	0	1	1	0	0	0	0	65	95	167	56
822	35	0	18	17	14	124	13	1.3	7.4	4.4	4.9	73	95	56	3.6	459	45	13.3	40.8	18	89	29	33	0	0	0	0	0	1	3	0	0	0	0	88	113	199	27
823	46	0	17.9	31	22	265	17	0.6	7	4.2	5.2	80	98	56	4.7	495	68	14.6	43.5	31	88	30	34	0	0	0	0	0	0	0	0	0	0	0	87	117	206	58
824	49	0	22.8	15	11	193	8	0.6	7.1	4.1	5.1	85	92	56	4	463	35	13.9	42.6	32	92	30	33	0	0	0	1	1	0	1	0	0	0	0	55	122	191	52
825	39	0	20.8	16	16	135	12	0.7	7	4.3	5.4	83	98	56	5.1	457	50	13.5	41.8	27	92	30	32	0	0	0	0	0	0	0	0	0	0	0	69	128	198	37
826	40	0	19.3	19	17	119	24	0.7	6.8	4.4	4.9	88	107	56	4.4	454	48	14.1	40.6	17	89	31	35	0	0	0	0	0	0	0	0	0	0	1	61	110	180	49
827	39	0	16.3	20	18	136	56	1	7	4.6	5.3	89	80	56	3.9	426	48	13.2	40.5	18	95	31	33	1	0	0	0	0	0	0	0	0	0	1	75	82	161	51
828	41	0	22.5	15	11	119	17	0.9	7.1	4.2	5.2	86	92	56	4.4	409	52	12.9	39.2	24	96	32	33	0	0	0	0	0	0	0	0	0	0	0	90	86	185	59
829	57	0	16.1	25	18	206	31	0.8	7.4	4.3	5.8	95	86	56	3.3	387	36	12.2	38	16	98	32	32	1	0	0	0	0	0	0	0	0	0	0	91	132	228	66
830	43	0	20.4	18	9	118	6	0.5	7.1	4.2	5.7	93	91	56	3.8	389	38	11.5	35.7	30	92	30	32	1	0	0	0	0	0	1	0	0	1	0	73	126	210	76
831	53	0	18.5	21	17	217	12	0.7	6.9	4.3	6	96	89	56	3.6	461	34	13.8	42.2	20	92	30	33	0	0	0	0	0	1	1	0	1	0	0	84	134	222	69
832	59	0	20.4	25	10	155	12	0.5	6.9	4.2	5.4	78	84	56	3.5	407	32	12.5	38.6	21	95	31	32	1	0	0	0	0	0	3	0	0	0	0	59	130	195	55
833	36	0	20.3	15	10	167	10	0.8	6.9	4.2	5.4	94	86	56	4.2	427	43	12	37.5	24	88	28	32	1	0	0	0	1	0	0	0	0	0	0	73	105	181	33
834	40	0	22.3	12	9	203	12	0.6	6.7	3.9	5	81	90	56	3.5	408	45	11.4	35.3	28	87	28	32	1	0	0	0	0	0	0	1	0	0	1	68	107	175	42
835	37	0	20.3	16	14	165	34	0.8	7.2	4.4	4.9	76	100	56	4.3	462	64	13.7	42.4	22	92	30	32	0	0	0	0	1	0	0	1	0	0	1	65	74	148	48
836	54	0	17.1	21	21	202	12	0.8	6.6	4.2	5.1	98	102	56	3.4	404	32	12.5	38.9	21	96	31	32	0	0	0	0	1	0	0	0	1	0	0	95	116	226	123
837	41	0	18	14	9	134	19	0.4	6.7	4.1	5.1	88	94	56	3.7	416	41	11.7	37.1	26	89	28	32	0	0	0	0	0	0	1	0	0	0	0	66	59	132	39
838	42	0	18.5	20	14	130	9	1.1	7.2	4.4	5	87	111	56	4.6	474	36	13.7	41.6	17	88	29	33	1	0	0	0	0	0	0	0	1	0	1	81	110	198	57
839	60	0	19.9	20	17	268	74	0.5	6.9	4.1	5.4	84	91	56	5.6	456	50	13.8	40.4	31	89	30	34	0	0	0	0	0	0	0	0	0	0	1	85	179	272	59
840	32	0	17.8	16	8	149	10	2.2	7.5	4.6	5.1	79	88	56	3.4	427	43	12.2	38.7	20	91	29	32	0	0	0	0	1	0	0	1	0	1	0	71	95	166	41
841	46	1	26.1	20	38	182	47	0.5	6.6	4.3	5.9	82	94	56	6.1	558	55	13.8	43.4	24	78	25	32	0	0	1	1	1	0	1	0	0	0	0	31	173	224	192
842	55	1	23.7	20	17	196	19	0.6	7.2	4.2	5.5	90	88	56	6.6	511	86	16.9	52.4	23	103	33	32	0	0	1	1	0	1	0	0	0	1	0	41	145	208	156
843	69	1	20.4	21	12	243	10	0.7	6.8	4.1	5.2	91	92	56	4.2	466	48	14.8	45.8	23	98	32	32	0	0	1	0	0	0	1	0	0	0	0	57	103	167	88
844	74	1	21.1	26	23	234	17	0.5	7	4.6	5.6	109	84	56	5.8	502	53	14.4	45.9	21	91	29	31	1	1	0	0	0	1	0	0	0	0	0	75	158	239	74
845	39	0	16.9	15	10	135	13	0.8	6.8	4	5.6	79	84	56	4	368	33	11.7	36.9	17	100	32	32	1	1	0	0	0	0	0	0	0	0	0	71	96	170	44
846	40	0	22.3	16	12	151	13	1.1	7	4.1	5.2	92	94	56	3.7	427	69	12.7	37.8	24	89	30	34	1	0	0	0	0	1	0	0	0	0	0	62	120	185	51
847	45	0	20.3	25	18	216	22	0.6	7.4	4.4	5.6	89	85	56	3.1	407	40	12.6	38.8	16	95	31	33	0	0	0	0	0	0	1	0	0	0	0	79	144	237	82
848	39	0	18.5	18	24	147	18	0.9	6.6	4.3	5	84	91	56	4	467	62	14.2	43.3	18	93	30	33	1	0	0	0	0	1	0	0	0	0	0	76	136	214	60
849	41	0	16.7	15	13	158	25	0.7	7	4.3	5	84	101	56	2.8	437	37	11.9	38.7	15	89	27	31	0	0	0	0	0	0	3	0	0	0	0	96	87	192	75
850	37	0	17.9	13	9	154	10	0.5	7.9	4.7	4.9	78	95	56	4.1	432	39	12.8	39.4	26	91	30	33	0	0	0	0	0	0	0	0	1	1	0	64	103	171	53
851	33	0	19.4	14	10	162	10	0.5	6.6	4.2	4.8	80	90	56	4.3	443	65	13	40.2	25	91	29	32	0	0	1	0	0	1	0	0	0	1	0	73	74	153	33
852	35	0	17.5	17	11	151	12	0.9	7	4.5	5.2	101	84	56	3.9	402	53	12.8	39.6	25	99	32	32	0	1	0	0	0	0	1	0	0	0	1	67	132	211	55
853	45	0	21	23	32	132	17	0.7	6.6	4	5.2	98	87	57	4.3	426	53	12.8	39.9	18	94	30	32	1	0	0	0	1	0	1	0	0	0	0	65	97	172	67
854	55	1	20	23	33	186	29	0.3	6.7	4.4	6.9	119	90	57	4.5	482	62	14.4	43.9	25	91	30	33	1	0	1	0	0	0	3	0	0	0	0	55	129	200	127
855	36	1	22.9	16	14	206	21	0.5	7.2	4.3	5.4	96	91	57	5.7	492	54	14.3	43.2	24	88	29	33	1	0	1	1	0	0	1	1	0	1	0	45	96	161	167
856	38	0	22.9	19	22	182	27	1.1	6.9	4.1	5.9	82	98	57	4.6	479	62	11.4	37.1	30	78	24	31	1	0	0	0	1	0	0	1	0	0	0	59	139	206	95
857	43	0	26.2	15	10	160	10	0.7	7.4	4.4	5.3	86	101	57	4	450	44	12.3	38.9	31	86	27	32	0	0	0	1	1	0	0	0	0	1	0	66	180	259	94
858	42	1	15	48	67	246	22	1.3	7	4.3	5.4	82	96	57	5	503	53	15.4	47.2	22	94	31	33	0	0	0	0	0	0	3	1	0	0	0	88	99	190	99
859	49	0	21.4	18	12	149	14	0.7	7.6	4.1	5.1	93	87	57	2.6	428	49	13.9	42.1	24	98	33	33	1	0	0	0	0	1	1	1	1	0	0	92	132	229	59
860	40	0	21.7	13	13	139	11	0.8	6.9	3.8	5.3	83	104	57	2.8	431	44	10.4	35	25	81	24	30	0	0	0	0	0	1	1	0	0	0	1	76	78	157	51
861	57	1	23	32	29	147	201	1.1	7.5	4.6	5.6	97	95	57	7.4	433	53	13.3	40.5	14	94	31	33	1	1	0	1	0	1	1	0	0	0	0	54	119	182	69
862	42	1	21.8	16	22	116	40	0.8	6.8	4.2	4.9	97	96	57	5.6	440	64	13.6	42.3	25	96	31	32	1	0	1	0	0	0	0	1	0	1	0	65	59	135	73
863	51	1	22.6	17	19	175	83	1.2	6.7	4.5	5.3	88	92	57	7.3	470	92	15.1	46.2	17	98	32	33	1	0	1	1	0	0	1	0	0	0	0	66	211	290	163
864	45	1	23.8	20	28	296	22	0.9	6.6	4.1	5.1	88	95	57	4.7	458	56	14.5	45.8	23	100	32	32	0	0	1	0	0	0	1	0	0	0	0	59	99	164	73
865	51	0	21.2	16	13	274	19	0.5	7.1	4.2	5.3	80	94	57	3.5	486	109	14.6	45.3	38	93	30	32	0	0	1	0	1	0	3	0	0	0	0	38	117	180	163
866	42	0	21.9	24	14	146	25	0.7	6.7	4.1	4.9	81	94	57	4.3	428	42	13.7	40.9	16	96	32	34	1	1	0	0	0	1	1	0	0	0	0	76	69	152	52
867	54	0	18.5	21	18	134	21	1	6.9	4.3	5.2	88	118	57	3.5	451	45	12.9	40.9	21	91	29	32	1	1	0	0	0	0	0	0	0	0	0	82	100	212	117
868	42	0	26.4	15	10	188	13	0.4	7.1	4.2	5.6	90	103	57	5.4	431	44	9.3	31.9	34	74	22	29	1	1	0	1	1	0	1	1	0	0	0	42	124	174	96
869	43	0	17.5	28	20	164	54	0.4	7	4.1	5.2	88	99	57	5.2	379	44	8.3	28.9	37	76	22	29	1	1	0	0	0	0	0	0	0	0	1	53	62	132	140
870	55	0	18.4	20	13	192	14	0.9	6.7	4.2	5.7	89	94	57	5	397	32	11.8	37	20	93	30	32	1	1	0	0	0	0	0	0	1	1	1	81	133	220	61
871	33	0	24.5	16	12	190	10	1	7.6	4.5	5.5	92	118	57	4.1	475	51	13.3	41.3	25	87	28	32	0	0	0	1	1	0	3	1	0	0	0	62	126	197	53
872	35	0	19.2	49	12	113	9	0.4	7.3	4.2	5.2	79	98	57	3.3	444	42	11.2	36.4	28	82	25	31	0	0	0	0	0	0	1	0	0	0	0	58	56	125	80
873	42	0	22.5	16	12	125	11	0.9	6.8	4.2	5.2	80	94	57	3.8	407	37	11.8	37.6	21	92	29	31	1	0	0	0	1	1	1	1	0	0	0	62	86	151	49
874	57	0	19.1	26	25	151	36	0.8	7.2	4.3	5	88	92	57	3.7	410	34	12.5	38	15	93	31	33	0	0	0	0	0	0	0	0	0	0	0	88	118	221	81
875	40	0	22.1	14	12	148	10	0.8	7	4.3	5	82	89	57	4.9	423	44	12.9	37.7	21	89	31	34	0	0	0	0	0	0	1	0	0	0	0	63	109	182	73
876	46	0	24.4	15	13	148	22	0.8	6.8	3.9	5.2	85	93	57	3.8	420	65	11.7	36.7	23	87	28	32	0	0	0	0	0	0	0	0	1	0	0	57	105	168	53
877	53	0	23.2	17	16	258	13	0.7	7	4	5.6	93	86	57	3.5	449	38	13.6	42.8	29	95	30	32	0	0	0	0	0	1	0	0	0	0	0	81	124	214	141
878	38	0	20.9	21	24	74	40	1.5	7.2	4.2	5.2	85	90	57	4	439	41	11	35.1	29	80	25	31	1	0	0	0	0	0	1	1	0	0	0	85	108	199	30
879	40	0	17.1	15	15	159	15	1.6	6.3	3.9	5	84	97	57	6.8	472	62	13.6	41	21	87	29	33	0	0	0	0	0	0	3	0	0	0	0	90	44	145	40
880	49	0	16.9	16	13	172	13	1	6.6	4	5.5	74	84	57	3.8	415	47	11.6	36.1	23	87	28	32	1	0	0	0	0	0	0	0	0	0	0	85	130	225	45
881	51	0	27.3	18	17	160	28	1.1	6.7	4	5.6	89	94	57	4.7	407	71	11.9	37.7	31	93	29	32	1	0	0	1	1	0	1	0	1	0	0	70	146	231	85
882	37	0	19.4	13	8	137	10	1.2	7.2	4.2	5.5	94	104	57	3.3	420	55	11.3	36	25	86	27	31	1	0	0	0	0	0	0	0	0	0	0	69	101	176	62
883	43	0	20.3	21	16	171	13	0.8	6.4	4	5.6	80	103	57	4.8	415	56	12.8	38.9	21	94	31	33	0	0	0	0	0	0	1	0	0	0	0	80	116	205	42
884	52	0	20.2	20	15	197	11	0.5	6.6	4.2	5.7	94	98	57	4.3	489	50	12.8	39.9	33	82	26	32	0	0	0	0	1	0	0	0	0	0	0	104	119	232	57
885	47	1	22.5	20	17	170	19	0.9	6.6	4	5.3	96	103	57	6.6	465	46	14.2	43	21	93	31	33	1	0	0	0	0	0	0	0	0	0	0	76	121	200	51
886	43	0	19.3	19	16	121	22	0.7	7.1	4.3	5.4	85	90	57	3.3	464	39	11.9	38.4	21	83	26	31	1	0	0	0	0	1	0	0	0	0	0	81	91	175	41
887	45	0	18.7	17	11	105	9	0.6	6.7	4.2	5.1	80	95	57	4.7	444	39	13.4	41	32	92	30	33	1	0	0	0	0	0	0	0	0	0	1	67	161	241	59
888	36	0	17.7	18	12	136	13	0.7	7.1	4.2	5.2	96	90	57	3.7	423	45	12.7	39	17	92	30	33	1	0	0	0	1	0	0	0	0	0	0	53	80	135	44
889	42	0	18.8	16	10	158	11	0.6	7	4	5.5	91	87	57	4	429	33	10.5	34.3	21	80	25	31	0	0	0	0	0	0	0	0	0	0	0	87	103	198	53
890	50	0	22	11	7	168	12	0.4	6.8	3.8	4.8	75	95	57	4.8	405	76	12.1	38	23	94	30	32	0	0	0	0	0	0	0	0	0	0	1	86	125	228	93
891	57	0	19.1	24	20	240	11	0.6	7.4	4.4	5.5	92	98	57	3.8	418	38	12.9	38.7	19	93	31	33	1	0	0	0	0	0	0	0	0	0	0	109	177	297	47
892	54	0	23.7	21	19	252	11	0.5	6.9	4	5.2	81	95	57	5.9	492	62	14.7	44.4	15	90	30	33	0	0	0	0	0	0	0	0	0	0	0	62	134	203	100
893	44	0	19.9	12	13	184	12	0.7	6.7	3.8	5.4	91	93	57	4.1	406	81	12.6	38.3	26	94	31	33	0	0	0	0	0	1	1	0	0	1	0	80	113	202	92
894	39	1	20.2	16	17	148	10	1.1	7.1	4.2	5.2	96	94	57	5.7	522	49	16.1	48.2	19	92	31	33	0	0	0	0	0	0	0	1	0	0	0	53	113	179	113
895	38	0	19.2	15	11	141	12	1.3	6.2	3.9	4.9	89	90	57	3.4	446	49	13.2	41.4	20	93	30	32	0	0	0	0	0	0	3	0	0	0	0	90	77	170	53
896	61	0	19.9	22	15	157	21	1	7.1	4.2	5.6	102	94	57	5.3	424	48	13	38	17	90	31	34	0	0	0	1	0	0	1	0	0	0	0	70	128	217	118
897	41	0	16.7	18	17	125	14	0.4	6.7	4.2	5.5	87	98	57	3.2	450	36	12.9	40.1	18	89	29	32	0	0	0	0	0	0	3	0	0	0	1	40	102	153	55
898	51	0	18.9	22	20	120	12	0.8	6.9	4.2	5.7	81	92	57	4.3	415	44	12.8	38.7	24	93	31	33	0	0	0	0	0	0	0	0	0	0	1	62	113	189	51
899	48	1	21.3	15	11	177	11	0.6	6.5	4	5.2	80	93	57	6.4	463	66	14.4	44.4	23	96	31	32	1	0	0	0	1	1	0	1	0	0	0	52	98	156	67
900	46	0	17.8	24	22	145	12	1.2	7.2	4.1	5.1	76	94	57	4.5	412	40	12.7	38.6	24	94	31	33	0	0	0	0	0	0	0	1	0	0	1	93	129	229	34
901	38	0	18.4	17	22	100	17	0.9	7.1	4.2	5.2	94	101	57	4.1	447	33	11.6	37.3	24	83	26	31	0	0	0	0	0	0	1	0	0	0	0	69	131	200	62
902	43	0	25.8	20	9	202	11	0.6	7.5	4.3	5.5	84	100	57	3.9	402	55	11.7	36	29	90	29	33	0	0	0	0	0	0	0	0	1	0	1	56	75	139	63
903	47	0	22.8	19	19	208	18	0.4	7	4.2	5.9	88	97	57	3.8	507	34	9.8	33.3	28	66	19	29	0	0	0	0	1	0	0	0	0	0	0	65	102	181	63
904	58	0	21.6	20	16	214	13	0.7	7	4.3	5.4	94	97	57	4.1	434	37	13.4	41.9	18	97	31	32	0	0	0	0	0	0	0	0	0	0	1	107	129	245	54
905	37	1	20.8	22	19	170	13	0.6	6.9	4.3	5.5	91	100	57	5.7	463	47	14.1	42.8	19	92	31	33	0	0	0	0	0	0	1	0	0	0	1	78	109	191	32
906	46	0	21.2	21	19	154	12	0.7	6.9	4.5	5.4	97	104	57	2.7	434	56	13.1	40.9	30	94	30	32	1	0	0	0	0	1	0	0	0	0	1	85	107	205	50
907	54	0	24.4	22	18	317	22	0.5	6.8	4.3	5.6	90	102	57	5.9	458	42	13.7	42.6	19	93	30	32	0	0	0	0	1	0	1	0	0	0	1	71	139	226	99
908	56	0	24.4	19	16	184	28	0.6	7.4	4.3	5.3	88	95	57	3.1	473	77	14.3	44.3	22	94	30	32	1	0	1	1	0	0	1	0	0	0	1	62	151	228	98
909	36	0	22.3	13	9	115	21	0.5	6.7	4.3	5.1	102	100	57	4.4	406	71	12.7	38.4	23	95	31	33	1	0	1	0	1	0	0	1	1	0	0	52	94	158	100
910	42	1	20.4	19	18	181	24	1.1	7	4.4	5.2	113	93	57	6.3	463	45	15.1	44.9	23	97	33	34	1	0	1	0	0	0	0	1	0	1	0	49	126	202	279
911	56	0	22	23	25	271	75	0.7	6.7	4.3	5.5	102	95	57	4.6	451	62	14.1	42.7	21	95	31	33	1	0	1	0	0	0	0	0	0	0	0	84	153	245	73
912	53	1	21.4	22	26	152	76	1.2	7.4	4.4	5.7	107	92	57	5.1	486	41	15.6	47.1	26	97	32	33	1	0	1	0	0	0	0	0	0	0	0	80	123	212	99
913	56	0	26.2	19	15	220	20	0.5	6.6	4.1	5.7	93	95	57	5.1	408	46	12.5	37.8	25	93	31	33	0	0	1	1	0	0	1	0	1	0	0	40	138	201	130
914	43	0	23.8	13	13	129	19	0.6	6.8	4	5	84	100	57	2.4	451	67	9.5	33.2	28	74	21	29	1	0	1	0	1	0	1	0	0	1	0	47	90	145	70
915	38	1	21.6	12	13	151	14	0.7	6	4	5	96	98	57	4.4	429	53	13.7	41.4	26	97	32	33	1	0	1	0	0	0	1	0	0	1	0	51	64	120	52
916	39	0	19.7	11	8	119	11	0.6	6.6	4.4	5.3	89	91	57	3.4	422	50	12.8	39.6	30	94	30	32	1	0	1	0	1	0	1	1	0	0	0	70	80	155	70
917	47	0	21.9	20	14	147	15	0.9	6.9	4.2	5.2	96	90	57	3.1	465	38	14.3	43.4	25	93	31	33	0	0	1	0	0	0	1	0	0	0	1	107	100	223	72
918	36	0	19.2	15	11	187	14	0.6	7.1	4.3	4.8	84	91	57	4.8	444	52	13.8	41.4	26	93	31	33	0	0	1	0	0	0	0	0	0	0	0	71	112	191	58
919	43	1	21.7	23	16	222	27	0.6	7.2	4.5	5.4	81	88	57	6	426	79	14.2	42	26	99	33	34	1	0	1	0	0	0	0	0	0	0	0	57	154	222	62
920	64	1	20.8	23	18	218	45	1.1	6.8	4.3	5.3	83	106	57	4.8	569	54	16.6	50.5	20	89	29	33	1	0	1	1	0	0	0	0	0	0	0	68	131	210	99
921	47	0	17.9	15	11	186	10	0.4	6.8	4.1	5.1	82	97	57	2.1	370	72	12.6	37	20	100	34	34	1	0	1	0	0	0	1	0	0	1	1	71	124	197	38
922	60	1	21.2	18	12	188	24	0.6	6.5	3.9	5.5	93	106	57	5.8	517	59	15.7	48.1	21	93	30	33	0	0	1	1	0	0	1	1	0	1	0	67	116	205	124
923	57	1	22.7	17	15	166	23	0.8	6.3	4	5.6	91	94	57	5.8	509	70	15.3	46.5	15	91	30	33	1	0	1	1	0	0	0	0	1	0	0	58	126	187	75
924	47	1	23.7	17	27	257	44	0.4	6.6	4.3	5.3	89	88	57	5	485	71	14.5	44.6	31	92	30	33	0	0	1	1	1	0	1	1	0	0	0	39	111	164	144
925	60	1	22.4	21	16	216	34	0.6	7	4	5.5	85	94	57	5.5	453	53	15.1	46	25	102	33	33	0	0	1	0	0	0	1	1	0	1	0	73	136	215	85
926	24	1	21.3	18	20	184	17	0.9	6.7	4.5	4.6	82	105	57	4.5	515	45	14.9	44.1	25	86	29	34	0	1	0	0	0	0	3	1	0	0	0	57	62	125	49
927	38	0	19.5	24	19	113	26	0.9	7.3	4.4	5.3	100	106	57	3.8	463	60	13.3	41.6	30	90	29	32	1	1	0	0	1	0	0	1	0	0	0	88	90	187	46
928	47	1	23.2	17	34	161	71	1.5	7.2	4.4	5.5	85	94	57	6.6	470	46	13.9	41.9	24	89	30	33	1	1	0	0	0	0	1	1	0	0	0	50	155	233	124
929	42	0	19.5	20	13	171	14	0.9	6.5	4.1	4.6	79	91	57	3.9	395	34	13.4	39.7	25	101	34	34	1	1	0	0	0	1	1	0	0	0	0	77	62	147	28
930	49	0	20.8	20	14	159	8	0.6	6.6	4.2	5.4	84	106	57	4	385	40	11.8	35.5	25	92	31	33	1	1	0	0	0	0	1	0	1	0	0	95	128	227	47
931	29	1	20.7	17	19	191	13	0.4	7.1	4.6	5.1	92	97	57	5.7	472	58	14.7	43.5	26	92	31	34	0	1	0	0	1	0	0	1	0	1	0	66	93	169	38
932	51	1	21	22	18	195	22	0.8	6.8	4.3	5.1	99	103	57	5.7	455	42	14.2	43.1	17	95	31	33	1	1	0	0	0	0	0	1	0	0	0	50	102	153	39
933	45	1	22.8	16	14	154	32	0.7	7.3	4.5	5.8	99	97	57	5.9	474	51	14.4	44	29	93	30	33	1	1	0	0	0	0	0	0	0	0	0	46	216	286	188
934	42	1	20.4	18	15	159	17	1.4	6.9	4.4	4.8	85	97	57	5	512	50	14.7	43.2	18	84	29	34	0	1	0	0	0	0	0	0	0	0	0	69	136	205	74
935	41	1	22	25	29	203	20	0.9	7.3	4.6	5.4	87	94	57	5.1	482	47	15	44	24	91	31	34	1	1	0	0	0	1	0	0	0	0	0	56	155	227	115
936	50	1	22.7	28	21	147	36	1.2	7.5	4.4	4.8	90	100	57	8.1	470	57	15.2	45.3	17	96	32	34	1	1	0	1	1	0	0	1	0	0	0	75	154	246	102
937	58	1	22.2	17	26	150	33	0.7	6.6	4.5	5.7	110	91	57	5.2	542	52	16.3	49.4	25	91	30	33	0	1	0	0	1	0	1	0	1	1	0	61	157	233	78
938	38	1	18.5	17	16	204	38	0.6	6.5	4.3	5.2	92	93	57	5.4	487	36	14.7	45	22	92	30	33	1	1	0	0	0	0	3	1	0	0	1	69	128	213	83
939	30	1	23.5	21	24	180	21	0.8	6.7	4.2	5.6	94	100	57	6.5	471	53	13.3	41.4	19	88	28	32	0	1	0	1	1	0	3	1	0	0	1	63	129	190	57
940	58	1	20.3	14	12	161	17	0.9	6.7	4.2	5.5	96	93	57	6.5	502	63	14.8	45.4	23	90	30	33	0	1	0	0	0	0	0	0	0	0	1	59	170	236	98
941	36	0	24.3	12	9	235	18	0.6	7.6	4.4	5.6	110	101	57	4.4	442	57	13.3	41	26	93	30	32	1	0	0	1	1	0	3	0	0	0	0	58	127	192	112
942	40	0	19.5	17	12	103	12	0.7	7.4	4.5	5.4	95	92	57	3.9	411	42	12.4	38.7	17	94	30	32	0	0	0	0	1	0	0	0	1	1	0	71	107	179	56
943	42	0	23	17	16	111	15	0.6	6.7	4	5.1	86	94	57	3.6	430	50	12.4	38.2	19	89	29	33	1	0	0	0	0	0	0	0	0	0	0	65	114	193	116
944	37	0	17.2	15	10	143	9	0.7	6.7	4.2	5.5	83	95	57	4.4	426	67	9.6	33.6	17	79	23	29	0	0	0	0	0	0	0	0	0	0	0	103	82	189	28
945	52	0	20.7	18	14	153	17	0.8	7.1	4.1	5.4	82	91	57	5	424	48	12.9	40.2	24	95	30	32	1	0	0	0	0	0	1	0	0	0	0	109	125	237	73
946	50	0	22.9	8	11	108	27	0.6	6.7	4.1	5.3	90	116	57	4.2	386	56	11.2	35.1	30	91	29	32	0	0	0	0	0	0	0	1	0	0	0	59	127	198	85
947	44	0	23.3	17	14	133	19	0.4	7.2	4.2	5.9	102	100	57	3.1	476	78	13.1	40.9	33	86	28	32	0	0	0	1	0	0	0	1	0	0	0	54	135	201	86
948	41	0	17.2	16	11	144	17	0.7	6.8	4.4	5	95	87	57	3	430	49	13	40.4	23	94	30	32	1	0	0	0	1	0	3	1	0	1	0	73	67	143	51
949	42	1	16.8	21	17	188	34	1	7	4.3	5.3	80	91	57	4	470	29	14.4	43.5	22	93	31	33	1	0	0	0	0	0	3	0	0	0	0	112	123	235	52
950	36	0	15.3	20	13	213	13	0.7	6.8	4.2	5.1	75	95	57	4	405	46	12.4	38	27	94	31	33	1	0	0	0	0	0	3	0	0	0	0	102	88	186	29
951	57	0	20.9	19	12	216	22	0.8	7.3	4.5	5.6	86	93	57	4.1	432	64	13.8	42.6	25	99	32	32	1	0	0	0	0	0	0	1	0	1	0	76	133	213	75
952	46	0	19.6	19	17	109	17	0.7	7.2	4.4	5.4	89	87	57	3.7	417	36	12.8	39.4	17	95	31	33	1	0	0	0	0	1	0	1	0	0	0	60	130	197	79
953	35	0	24.1	16	12	188	12	0.7	6.6	4.2	5.6	95	104	57	4	442	49	12.3	37.8	28	86	28	33	0	0	0	0	0	0	3	0	0	1	1	68	47	124	47
954	47	0	18.9	22	14	118	12	1.1	6.6	4.1	5.4	85	90	57	4.7	453	38	13.7	41.7	27	92	30	33	0	0	0	0	0	0	0	0	0	0	0	68	125	210	82
955	49	0	22.1	19	14	138	13	0.8	7.3	4.1	5.4	91	92	57	4.3	446	45	12.8	38.9	29	87	29	33	1	0	0	0	0	1	1	1	1	0	0	63	85	153	56
956	40	0	19.1	20	13	164	13	0.8	7.7	4	5.8	90	93	57	3.1	485	55	11.4	35.7	21	74	24	32	0	0	0	0	0	0	0	1	0	0	1	53	147	215	80
957	57	0	21.8	19	14	293	11	0.4	7.1	3.9	5.7	84	91	57	3	403	43	11.9	37.6	18	93	30	32	1	0	0	0	0	0	1	0	0	0	0	50	119	174	78
958	50	0	20.5	21	13	171	16	0.8	7.4	4.4	5.1	89	89	57	4.2	413	44	13	38.4	21	93	32	34	1	0	0	0	0	0	0	0	0	0	0	74	134	209	56
959	39	0	20.8	18	14	164	11	0.5	7.6	4	5.3	80	90	57	3.7	398	50	11	34.5	24	87	28	32	0	0	0	0	0	0	0	0	0	0	0	90	97	198	46
960	36	0	19	15	11	122	12	0.7	7.2	4.3	5.4	87	89	57	3.8	446	45	13.2	41.2	16	92	30	32	1	0	0	0	1	0	1	0	0	1	0	55	83	142	35
961	51	0	20.8	21	19	130	12	1.5	7.3	4.4	5.2	87	99	57	4.7	471	37	14.5	42.2	26	90	31	34	1	0	0	1	1	0	1	0	0	1	0	86	109	206	37
962	47	0	17.3	18	12	171	23	0.7	6.7	4.3	5.2	84	93	57	4.7	412	44	12.8	41	26	100	31	31	1	0	0	0	0	1	0	0	0	0	0	65	97	169	62
963	35	0	18.7	17	13	171	12	0.4	6.9	4.3	5.3	86	95	57	3.2	432	35	12.2	38	21	88	28	32	0	0	0	0	0	1	3	1	1	1	1	61	151	220	63
964	52	0	19.2	18	15	211	10	0.5	6.9	4	5.7	87	98	57	4.6	426	43	12.3	38.2	23	90	29	32	1	0	0	0	0	0	0	0	0	0	0	70	86	164	84
965	51	0	19.2	26	17	239	10	1.3	6.9	4.4	5.3	83	90	57	3.5	472	45	14.5	44.4	14	94	31	33	1	0	0	0	1	1	0	0	0	0	1	75	130	206	55
966	35	0	17.8	17	19	144	16	1	7.2	4.1	5.3	87	106	57	3	438	59	12.9	41.3	19	94	30	31	0	0	0	0	0	0	3	0	0	0	0	71	125	202	65
967	52	0	21.2	22	15	299	21	0.7	7.7	4.6	5.7	94	96	57	4.6	435	54	13.7	41.5	27	95	32	33	0	0	0	0	0	0	1	0	0	0	0	80	113	199	63
968	37	0	19.2	14	15	107	8	0.8	6.4	4.1	5	85	96	57	4.7	436	51	13.6	39.9	20	92	31	34	0	0	0	1	1	0	0	0	0	0	0	60	66	133	34
969	42	0	18.6	14	14	124	25	0.9	7.2	4.8	5.2	82	95	57	3.7	405	67	12.3	36.8	19	91	30	33	0	0	0	0	0	0	1	0	0	0	0	78	88	173	66
970	42	0	21.3	17	17	152	15	1.2	6.7	3.8	4.9	85	102	57	3.1	406	36	10.4	33.6	25	83	26	31	1	0	0	0	0	0	0	0	0	0	0	63	90	154	45
971	47	0	20.2	23	22	173	16	0.6	6.9	4.1	5.3	74	92	57	3.8	414	43	12.5	38.7	22	94	30	32	0	0	0	0	0	0	0	0	1	0	0	79	140	232	77
972	46	1	21.1	19	25	148	25	0.8	6.8	4.1	4.9	87	97	57	5.7	439	41	13.4	41.7	22	95	31	32	0	0	0	0	0	0	0	0	0	0	0	48	105	158	41
973	38	0	21.9	15	10	119	13	0.9	6.5	4	5.3	96	94	57	3.8	445	58	13	40.1	23	90	29	32	0	0	0	0	1	0	3	1	1	0	0	65	124	195	79
974	51	0	21.7	19	17	200	11	0.9	7.3	4.2	4.8	89	98	57	5.2	434	66	13.4	39.2	35	90	31	34	0	0	0	0	0	0	0	0	0	0	0	57	139	207	88
975	53	0	21.4	22	23	250	25	0.8	6.7	4.4	5.3	96	104	57	5.1	454	49	13.6	41.7	21	92	30	33	1	0	0	0	0	0	1	0	0	0	0	72	141	223	79
976	39	0	19.3	18	13	182	12	0.5	6.9	4.2	5.7	88	88	57	3.6	389	44	12.2	38.3	28	99	31	32	1	0	0	0	0	0	1	0	1	0	0	93	117	221	49
977	39	0	19.9	17	14	146	16	0.9	6.8	4.3	5.4	89	89	57	3.9	422	68	12.6	38.6	25	92	30	33	1	0	0	0	1	0	0	0	0	0	0	78	93	177	57
978	51	0	19.2	17	14	150	26	0.8	6.6	4.1	5.9	93	103	57	3.2	445	37	11.8	37.5	22	84	27	32	0	0	0	0	0	0	1	1	0	0	0	82	98	185	89
979	39	0	25.4	16	10	173	12	0.8	6.7	4	5.3	97	99	57	3.5	449	53	12.9	39.8	24	89	29	32	0	0	0	1	1	1	0	1	0	0	0	61	90	158	54
980	37	0	20.9	19	16	198	21	0.9	7.5	4.5	5.1	91	101	57	3.9	430	51	12.4	36.5	21	85	29	34	1	0	0	0	1	0	0	0	0	0	0	90	112	206	90
981	43	0	19.3	20	17	153	14	0.6	7.2	4.1	5.7	83	94	57	5.1	420	51	13	39.3	20	94	31	33	1	0	0	0	0	0	0	0	0	0	0	93	97	199	33
982	40	0	21.8	13	13	163	26	0.9	7.4	4.6	5.3	94	95	57	4.3	418	57	12.8	38.4	28	92	31	33	0	0	0	0	0	0	1	0	0	1	1	86	143	236	72
983	39	0	19.2	14	8	111	9	0.6	6.8	4.2	5.2	85	83	57	3.1	445	65	12.5	38.9	26	87	28	32	0	0	0	0	0	1	1	0	0	1	0	79	70	152	42
984	48	0	20.3	16	13	197	9	0.6	6.3	3.8	5.4	87	102	57	3.6	451	36	12.7	39.9	27	89	28	32	0	0	0	0	0	0	0	0	0	0	0	68	99	176	43
985	39	0	18.6	21	21	90	22	1.4	7.2	4.8	5.1	82	92	57	2.7	385	30	12.1	37	24	96	31	33	1	0	0	0	0	1	0	0	0	0	0	79	103	186	47
986	42	0	22	19	13	174	11	0.6	6.5	3.8	5.2	88	89	57	4.5	409	52	11.8	37.2	16	91	29	32	1	0	0	1	1	0	1	0	0	0	0	62	134	203	132
987	33	0	18.4	16	13	173	14	0.5	6.8	4.2	5.2	89	87	57	3.7	407	37	13	40.2	18	99	32	32	1	0	0	0	0	1	0	1	1	0	0	100	70	180	54
988	46	0	20.1	15	13	154	13	0.5	7	3.9	5.6	75	91	57	2.7	389	48	7.7	26.7	39	69	20	29	0	0	0	0	0	1	0	0	0	0	0	71	106	186	46
989	53	0	20.7	14	10	183	22	0.5	6.9	4.3	5.2	86	92	57	3.6	385	47	11.4	35.9	20	93	30	32	0	0	0	0	0	0	0	0	0	0	1	71	54	137	94
990	52	0	22.6	26	25	229	51	0.5	7.6	4.3	5.5	92	97	57	5	437	60	13.4	41.6	22	95	31	32	0	0	0	1	1	0	1	0	0	0	0	63	181	269	102
991	34	0	19.1	15	11	130	10	0.5	6.7	4	5.1	97	91	57	3.7	388	34	10.5	34.9	24	90	27	30	1	0	0	0	0	0	0	1	0	0	0	97	101	202	35
992	57	0	20.1	22	17	304	13	0.8	7.5	4.3	5.7	94	101	57	4.8	494	52	14	43.8	22	89	28	32	1	0	0	0	0	0	0	0	0	0	0	79	178	260	109
993	40	0	20.5	18	19	187	27	0.7	7	4.3	5.1	90	94	57	5.4	410	71	12.1	37.7	26	92	30	32	0	0	0	0	0	0	0	0	0	0	1	87	82	170	41
994	40	0	21.9	20	13	109	17	0.5	7.4	4.2	5.8	87	102	57	3.3	484	55	11.4	37.6	29	78	24	30	1	0	0	0	0	0	1	0	0	0	0	72	123	199	86
995	36	1	22.7	16	14	140	18	1.4	6.8	4.5	4.2	93	98	57	5.2	500	55	15	43.4	17	87	30	35	1	0	0	0	0	0	0	0	0	0	1	62	81	152	51
996	41	1	22.2	20	20	177	47	0.7	7.4	4.3	5.3	103	96	57	5.9	488	76	14.7	43.3	22	89	30	34	1	0	0	0	1	0	1	1	0	1	1	48	104	164	83
997	45	0	19.6	17	12	155	12	1	7.2	4.4	5.3	92	91	57	4	417	56	11.3	35.8	24	86	27	32	0	0	0	0	0	0	0	0	0	0	0	81	82	172	66
998	40	0	18.1	13	9	184	12	0.5	6.9	4.2	4.9	89	85	57	3	435	59	13.5	40.1	24	92	31	34	1	0	0	0	0	0	1	1	0	0	1	71	128	208	30
999	41	0	24.5	18	17	176	11	0.5	6.8	4.1	5.1	85	95	57	3.8	431	63	13.4	41	22	95	31	33	0	0	0	0	0	0	3	0	0	0	0	76	114	201	45
1000	49	0	21.8	15	11	180	13	0.8	7	4.4	5.4	89	84	57	5.8	429	45	13.1	39.7	26	93	31	33	0	0	0	1	1	0	1	0	0	0	1	88	165	267	99
1001	39	0	24.8	14	12	113	13	0.3	7.1	4.1	5.6	92	90	57	4.8	431	45	11.7	37	23	86	27	32	1	0	0	1	0	0	0	0	0	0	1	87	156	242	62
1002	53	0	18.2	19	15	109	18	0.9	7.2	4.5	5.7	77	89	57	6.6	477	37	12	38.2	17	80	25	31	1	0	0	0	1	0	0	0	0	0	1	95	117	218	40
1003	41	0	19.7	20	12	126	14	0.5	7.6	4.5	5.1	90	82	57	3.7	395	41	13	38.5	19	98	33	34	1	0	0	0	0	0	0	0	0	1	0	95	128	232	39
1004	39	0	21.5	15	13	131	14	0.4	7.1	4.1	5	93	89	57	4.7	415	71	13.1	39.5	33	95	32	33	1	0	0	0	0	1	1	0	1	0	1	66	119	195	57
1005	63	0	17.9	27	22	157	17	0.6	6.9	4.4	5.6	104	98	57	3.1	440	38	13.4	41.7	22	95	31	32	0	0	0	0	0	0	0	0	0	0	0	56	127	192	87
1006	56	1	20.4	21	21	173	22	1	7.1	4.3	5.8	102	90	57	6.3	451	61	14.2	43	21	95	32	33	0	0	0	1	0	0	1	0	0	0	1	51	192	258	119
1007	61	1	18.5	22	19	194	16	1.1	7.7	4.8	5	124	94	57	4.9	461	48	15	43	22	93	33	35	0	1	0	0	0	0	1	0	0	0	1	59	117	184	74
1008	33	0	21.3	17	8	190	32	0.3	6.6	4	4.8	90	90	57	4.7	370	42	11.5	36.9	23	100	31	31	1	0	1	0	0	1	0	1	0	1	0	73	65	144	54
1009	41	0	18.8	20	26	159	33	0.6	6.5	4.1	5.1	81	98	57	2.3	411	43	12.8	39	21	95	31	33	1	0	1	0	0	0	0	0	0	0	0	76	74	159	36
1010	47	0	19.9	19	15	308	15	0.6	7.5	4.5	5.1	84	98	57	3.5	441	82	14	43.7	28	99	32	32	1	0	1	0	0	0	0	0	0	0	1	84	116	211	83
1011	58	0	16.7	19	12	417	30	0.6	7.2	4.8	5.3	91	89	57	3.4	432	45	13.8	43.1	25	100	32	32	0	0	1	0	0	0	0	0	0	0	0	87	138	234	81
1012	49	1	22.9	15	13	161	25	0.7	6.3	4	5.1	82	92	57	6.8	475	46	14.8	44.3	21	93	31	33	1	0	1	0	1	0	3	0	0	0	0	51	101	166	69
1013	40	0	22	14	8	102	9	0.4	6.5	3.9	5.3	91	94	57	4.2	410	41	12.4	37.5	19	92	30	33	1	0	1	0	0	0	0	1	0	1	0	60	130	193	52
1014	45	1	19.1	20	19	232	16	0.3	4.9	2.8	5.3	98	97	57	5.5	466	55	15.6	47.4	28	102	34	33	1	0	1	0	0	0	0	1	0	0	0	51	119	181	64
1015	56	0	20.6	20	16	192	14	0.6	6.6	4	5.5	80	86	57	4.7	410	51	13.4	40.4	18	99	33	33	1	0	1	0	0	1	0	0	0	0	1	67	101	173	56
1016	73	1	17.8	20	20	120	28	0.6	7.1	4.1	5.4	85	93	57	4.9	446	66	13.8	42.4	18	95	31	33	1	0	1	0	0	1	0	0	0	0	1	83	196	289	81
1017	40	0	19.2	15	13	102	12	1.1	6.6	4.2	4.9	77	98	57	4.1	439	52	13	38.6	27	88	30	34	1	1	0	0	0	0	3	0	0	0	0	81	110	197	33
1018	41	0	20.1	15	12	103	13	0.7	7.5	4.3	5.1	88	97	57	4.9	435	43	13.1	39.5	24	91	30	33	1	1	0	0	1	0	0	0	0	0	0	65	120	193	88
1019	40	1	21.4	18	17	195	20	1	7.1	4.3	5.4	99	101	57	4.2	536	39	15.7	47.7	24	89	29	33	1	1	0	0	0	0	1	1	0	0	0	41	94	148	118
1020	48	0	21.2	13	8	173	10	0.6	6.9	4.1	5.3	87	90	57	4	464	49	9.6	33.1	28	71	21	29	0	1	0	0	1	0	1	1	1	1	0	50	160	224	168
1021	50	1	20.3	20	25	185	16	0.7	7.3	4.6	5.6	89	89	57	7.4	501	39	13.4	41.8	24	83	27	32	0	1	0	0	1	0	1	0	0	0	0	49	117	178	52
1022	48	1	18.1	21	21	138	20	1.4	6.7	4.4	5.2	92	91	57	5.7	471	53	14.4	42.6	14	90	31	34	1	1	0	0	0	0	0	0	0	0	0	83	92	179	68
1023	57	0	21.4	21	16	212	15	0.5	7.3	4.2	5.6	84	86	57	4.3	421	42	12.4	38.7	25	92	30	32	0	1	0	0	0	0	1	0	1	0	0	60	121	196	71
1024	52	0	21.2	22	17	206	34	1.4	6.9	4.2	5.9	99	108	57	5.4	484	42	11.2	37.1	25	77	23	30	1	0	0	0	0	1	1	0	0	0	0	65	195	276	159
1025	39	0	17.4	15	17	149	10	1.2	7.4	4.6	5	81	99	57	3.6	446	64	14.4	43.4	18	97	32	33	0	0	0	0	0	0	1	0	0	0	0	56	127	197	128
1026	44	0	20.8	16	18	130	17	0.7	7.1	4.3	4.8	94	92	57	5	458	42	13.6	40.8	23	89	30	33	0	0	0	0	1	0	1	0	0	0	0	66	89	167	64
1027	37	0	25.8	18	14	201	16	0.5	7	4.2	4.9	85	93	57	4.3	443	44	13.5	41.3	27	93	31	33	1	0	0	0	0	0	0	0	0	0	0	75	113	201	63
1028	47	0	19.7	14	14	103	12	0.8	6.7	4.3	5.3	87	94	57	3.3	408	40	12.2	37.8	21	93	30	32	0	0	0	0	0	0	0	0	0	0	0	88	72	168	45
1029	35	0	18.6	20	19	173	57	1.2	7.4	4.2	5.3	85	105	57	3.1	499	41	13.3	42.8	27	86	27	31	0	0	0	0	0	0	1	1	0	0	0	112	123	241	96
1030	51	1	21.1	16	13	246	13	1.3	7	4.3	4.9	79	79	57	5.1	491	29	15.2	44.8	20	91	31	34	0	0	0	0	0	1	0	0	0	0	0	62	95	169	62
1031	36	0	18.8	12	9	160	15	0.5	7.2	4.3	5.4	82	88	57	5.4	431	72	13.3	39.8	22	92	31	33	0	0	0	0	0	1	3	0	0	0	0	76	110	202	73
1032	45	0	18.6	18	15	141	10	0.9	7.1	4.2	5.2	90	113	57	3.8	440	36	13.2	41.4	24	94	30	32	0	0	0	0	0	1	0	0	1	0	0	90	96	195	63
1033	37	0	18.6	20	13	136	15	0.8	7	4.5	4.8	82	88	57	4	433	51	13.4	39.4	17	91	31	34	1	0	0	0	0	0	1	0	0	0	0	79	105	195	136
1034	40	0	20.9	283	597	319	89	1.3	6.9	4.1	5.2	80	97	57	4.5	443	44	12.9	41.2	21	93	29	31	1	0	0	0	1	0	1	0	0	0	0	71	57	134	62
1035	37	0	20.2	16	7	93	16	0.9	7.3	4.3	5.5	88	90	57	4	421	46	12.3	38	21	90	29	32	1	0	0	0	0	0	0	1	0	0	0	66	107	177	71
1036	39	0	18	19	12	110	11	0.4	6.6	3.7	5.4	91	98	57	4	378	56	11.6	36.4	19	96	31	32	1	0	0	1	1	0	0	1	1	1	0	93	83	190	60
1037	34	0	20.8	16	13	151	9	0.4	6.9	4.1	6.1	88	93	57	5.3	460	35	10.5	34	31	74	23	31	0	0	0	0	1	0	0	0	1	0	0	44	104	162	77
1038	53	0	24.3	18	16	202	70	1	6.8	4	5.3	91	89	57	3.7	431	45	13.5	41.2	21	96	31	33	1	0	0	1	0	1	0	0	0	0	0	67	119	201	82
1039	59	0	23.4	22	29	309	34	0.8	6.7	4.4	5.3	94	109	57	4.4	497	34	14.4	44.4	16	89	29	32	1	0	0	1	0	0	0	0	0	0	0	69	134	220	36
1040	59	0	20.4	22	17	225	16	0.5	6.9	4.1	5.3	70	107	57	3.6	443	51	14.1	43.2	26	98	32	33	0	0	0	0	0	0	1	0	0	0	0	63	156	245	117
1041	42	1	24.5	17	12	222	16	1	7.4	4.7	5.2	94	92	57	4.3	511	49	14.8	42.8	27	84	29	35	0	0	0	0	0	0	0	0	0	0	0	53	109	172	42
1042	42	0	19.5	12	8	114	9	0.7	7.2	4.4	5.5	84	92	57	3.1	434	46	12.9	39.4	17	91	30	33	1	0	0	0	0	0	0	0	0	0	0	64	94	165	66
1043	41	0	18.1	19	16	125	24	1.2	7	4.2	4.9	81	93	57	3.6	431	70	13.8	42.7	22	99	32	32	1	0	0	0	0	0	0	0	0	0	0	115	86	206	51
1044	40	0	18.5	18	15	139	34	1.2	6.8	4.1	5.5	88	90	57	4	412	55	11.8	37.5	25	91	29	32	1	0	0	0	0	0	0	0	0	0	0	73	131	213	112
1045	41	0	22.6	20	15	161	12	0.8	7	4.3	4.9	83	93	57	4.6	445	50	13.6	41.5	27	93	31	33	0	0	0	0	0	1	0	0	0	0	0	102	124	240	64
1046	36	1	22.2	24	27	131	17	1	6.8	4.1	5.3	83	97	57	5.6	453	43	14.1	43.1	24	95	31	33	0	0	0	0	0	0	1	0	1	0	0	82	120	218	53
1047	51	0	20.2	18	18	228	11	0.7	7.1	4.2	5.8	90	92	57	3.6	389	39	12.9	38.6	25	99	33	33	0	0	0	0	0	0	0	0	0	0	0	77	120	203	88
1048	46	0	20.2	14	9	139	8	1.2	7.7	4.5	5.1	93	100	57	4.2	420	52	12.6	39.4	24	94	30	32	1	0	0	1	1	0	3	1	1	1	1	71	123	208	62
1049	44	0	20.8	23	16	104	13	0.5	7.1	4.4	5.3	87	90	57	5.4	398	45	12.3	37.8	24	95	31	33	1	0	0	0	0	1	0	0	0	0	0	93	117	217	72
1050	39	0	19.3	11	7	197	14	0.6	7.1	4.1	5.5	84	92	57	4	464	45	12.6	40.7	26	88	27	31	0	0	0	0	0	0	0	0	0	0	0	65	122	203	71
1051	54	0	19.5	17	13	205	22	0.8	6.5	4.2	5.4	80	90	57	2.8	410	50	12.3	36.4	22	89	30	34	0	0	0	0	0	0	0	0	1	0	0	64	97	178	146
1052	38	0	19.2	13	9	101	18	0.8	7.2	4.4	5.1	89	91	57	4.6	416	43	12.5	37.7	19	91	30	33	0	0	0	0	0	0	0	0	0	0	1	107	92	205	34
1053	36	0	21	21	28	147	14	0.5	7.2	4.3	4.9	80	94	57	3.3	465	55	14.5	43.4	23	93	31	33	1	0	0	0	0	0	3	1	0	1	1	77	154	247	84
1054	54	0	18.4	22	24	213	23	1.1	6.7	4.3	5.5	87	97	57	3.7	413	35	12.6	39.4	17	95	31	32	0	0	0	0	1	0	1	0	0	0	0	94	116	215	46
1055	40	0	19	13	9	168	22	0.4	8	4.8	5.3	85	93	57	4.7	436	66	13.8	41.6	20	95	32	33	0	0	0	0	0	0	0	0	0	0	1	69	141	223	50
1056	63	0	20.1	20	13	348	13	0.6	7.8	4.2	5.9	86	90	57	5	430	78	12.4	38.9	29	91	29	32	0	0	0	0	0	1	1	0	0	0	1	67	150	223	62
1057	41	0	18.6	20	21	108	13	0.8	6.7	4.3	5.4	87	98	57	3.2	430	50	13.1	40.1	18	93	31	33	0	0	0	0	0	0	0	0	0	0	1	85	78	167	46
1058	71	0	22.5	25	20	229	25	0.7	7.3	4.4	5.8	89	113	57	7.8	484	43	14.6	44.2	27	91	30	33	1	0	0	1	0	0	1	0	0	0	1	75	183	275	84
1059	36	0	19.4	21	22	139	38	0.5	6.9	4.2	5.2	83	95	57	4.5	383	44	11.9	37.7	20	98	31	32	1	0	0	0	0	0	0	1	0	0	1	70	86	168	53
1060	33	1	18.5	18	15	221	18	1.3	7.2	4.7	4.8	90	91	57	6.9	503	59	15.2	46	17	92	30	33	1	0	1	0	0	1	0	0	1	0	0	62	86	161	79
1061	31	1	22.6	17	17	159	23	0.8	6.7	4.2	4.6	90	99	57	4.8	480	46	15	45	19	94	31	33	1	1	0	0	0	0	1	0	0	1	0	76	81	161	58
1062	38	0	21.2	14	10	131	11	0.8	6.7	4.2	5	86	98	57	3.4	393	52	11.7	37.2	25	95	30	32	1	1	0	0	0	0	0	0	0	0	0	54	91	152	75
1063	47	0	18.2	15	12	196	19	0.6	6.6	4.4	4.8	86	90	57	3.9	431	41	13.2	39.2	20	91	31	34	0	1	0	0	0	0	1	0	0	0	0	90	86	188	88
1064	72	1	22.2	24	17	172	32	0.8	7.1	4.3	5.2	86	99	57	4.7	418	48	13.8	40.3	19	96	33	34	1	1	0	0	0	1	0	0	0	0	0	87	143	250	92
1065	38	0	19.8	20	15	169	15	0.6	7.3	4.1	5.2	86	111	57	4.3	412	56	11.8	37	15	90	29	32	0	0	0	0	0	0	0	0	0	0	0	78	109	191	32
1066	35	0	20	16	12	189	16	0.8	7.2	4.6	5.4	81	91	57	4.1	452	47	14.1	41.8	24	93	31	34	1	0	0	0	0	0	1	0	0	0	0	67	88	155	34
1067	39	0	20.7	19	8	186	29	0.5	7.3	4.1	5.9	88	96	57	4.5	411	35	12.7	38.4	18	93	31	33	1	0	0	0	0	1	0	0	0	0	0	104	53	166	69
1068	41	0	20.1	15	13	217	10	0.9	6.9	4.1	4.7	85	87	57	4.3	457	36	13.7	42.8	23	94	30	32	0	0	0	0	0	0	1	0	0	1	0	83	97	193	49
1069	42	0	18.5	20	17	140	17	0.8	6.6	4.1	5.2	85	88	57	4.1	421	29	12.7	40.4	18	96	30	31	0	0	0	0	0	0	0	0	0	0	0	80	118	202	66
1070	37	0	19.8	16	12	135	12	0.7	6.9	4.4	5.3	94	87	57	3.3	417	43	12.3	38.3	22	92	30	32	1	0	0	0	0	0	0	1	1	0	0	75	84	165	57
1071	56	0	22	23	21	238	47	0.7	6.4	4	5.7	92	92	57	3.3	427	54	13	41	20	96	30	32	0	0	0	0	1	1	1	0	1	0	1	70	148	224	47
1072	39	0	18.8	16	14	136	14	1.3	7.3	4.6	5.1	75	89	57	5.1	489	59	14	42.4	20	87	29	33	0	0	0	0	0	0	1	0	0	0	0	97	107	211	50
1073	55	0	22	23	23	207	23	0.5	7.3	4	5.4	74	103	57	4.5	449	50	13.6	43.3	24	96	30	31	0	0	0	0	1	0	3	0	0	0	1	68	135	211	66
1074	36	0	14.4	27	33	231	32	0.8	7.3	4.7	5.1	90	98	57	4.2	442	49	13.3	41.2	21	93	30	32	0	0	0	0	0	0	0	0	0	0	0	73	70	149	71
1075	36	0	21	26	20	142	10	1.5	6.8	4.4	5	68	98	58	4	395	52	12.5	37.6	24	95	32	33	1	0	1	0	0	0	1	1	0	0	0	76	93	176	47
1076	51	1	21.1	23	26	125	31	1	6.6	4.2	5.2	80	100	58	5.1	429	49	12.8	38.6	28	90	30	33	1	0	1	0	0	0	0	1	0	0	0	59	141	212	107
1077	47	1	21	18	23	275	24	0.5	7	4.2	5.6	95	115	58	4.7	500	86	15.3	46.5	46	93	31	33	0	0	1	0	0	0	1	0	0	1	0	59	85	153	76
1078	59	0	20.2	14	14	173	19	0.8	6.9	4.6	5.3	85	102	58	4.4	397	44	12.5	38.3	38	97	32	33	1	1	0	1	0	0	0	0	0	1	0	78	190	282	102
1079	58	1	21.1	29	22	235	25	0.7	7.2	4.3	5.6	106	94	58	4.9	499	38	14.2	42.9	26	86	29	33	0	0	0	0	0	0	1	1	0	0	1	52	108	177	160
1080	35	0	20.4	24	22	109	12	0.6	7.5	4.5	4.7	72	106	58	3.7	438	40	14.1	41.2	21	94	32	34	1	0	0	0	0	0	3	0	0	1	0	75	62	149	70
1081	47	1	22.9	22	12	179	22	0.9	6.5	4.4	5.4	106	97	58	4.5	404	28	13.8	41	20	102	34	34	1	0	0	0	0	1	3	1	0	0	0	101	86	190	45
1082	43	0	21.9	19	22	162	18	0.7	6.9	4	5.1	87	99	58	3.1	474	48	11.9	37.4	23	79	25	32	0	0	0	0	0	0	1	0	0	1	1	55	134	203	94
1083	42	0	22.1	15	16	79	17	0.5	7	4.2	5.3	97	108	58	4	428	54	13.3	39.8	21	93	31	33	1	0	0	0	1	0	0	1	0	0	0	80	116	204	57
1084	48	0	21.4	13	8	88	12	0.6	6.6	3.9	5.6	90	89	58	3.1	428	56	12.5	38.9	23	91	29	32	0	0	0	0	0	0	0	1	0	0	0	65	127	193	59
1085	38	1	20.3	18	20	227	14	0.5	7.1	4.4	5.3	89	94	58	5.5	459	50	14	41.6	17	91	31	34	0	0	0	0	0	0	0	0	0	0	0	70	86	159	59
1086	40	0	26.2	31	38	158	86	0.6	7.6	4.4	5.7	113	101	58	6.1	519	90	15.8	47.5	29	92	30	33	0	0	0	1	1	1	0	0	0	0	1	41	137	201	140
1087	45	1	22.6	23	40	140	29	0.3	6.8	4.5	5.7	94	96	58	5.6	522	100	15.6	47.6	30	91	30	33	1	0	1	1	1	0	0	1	0	1	0	36	113	168	111
1088	49	1	22.8	21	18	407	24	1.1	6.5	4.2	5.3	88	89	58	6.9	410	45	13.1	39.5	16	96	32	33	1	1	0	0	1	0	1	0	0	0	0	47	97	154	115
1089	49	0	19	27	27	148	6	0.7	6.5	4.1	5.4	93	105	58	5	381	35	11.5	35.3	31	93	30	33	1	1	0	0	0	1	0	1	1	0	0	100	113	230	119
1090	59	0	17.9	42	35	304	47	0.8	8.1	4.8	7.5	157	93	58	4.3	462	60	13	40.4	26	87	28	32	0	0	0	0	0	0	1	0	0	0	1	109	92	204	39
1091	69	1	17.7	27	29	283	58	1	6.9	4.3	7	131	110	58	4.8	438	40	13.7	42.1	18	96	31	33	0	0	0	0	0	1	0	0	0	0	1	70	117	198	48
1092	54	0	20.6	28	24	232	93	0.6	7	4	5.4	86	89	58	4.9	417	49	13.1	39.6	26	95	31	33	0	0	0	0	0	0		1	0	0	0	98	145	248	57
1093	35	1	20.7	16	17	307	14	0.3	7.6	4.5	5.1	81	87	58	5.6	501	44	14.9	44.2	18	88	30	34	0	0	1	1	1	0	0	0	0	1	0	46	128	193	86
1094	36	1	20.5	14	13	220	23	0.7	7.1	4.3	5.7	95	103	58	6.4	520	91	14.8	45	27	87	29	33	0	0	1	0	1	0	1	1	0	1	1	42	152	200	75
1095	43	0	19.7	14	16	211	17	0.9	6.5	4.2	5	89	96	58	4.6	422	68	13.1	40.2	27	95	31	33	0	0	1	1	1	0	0	0	1	1	0	59	111	182	65
1096	45	1	23.6	16	15	127	19	0.8	6.7	4.4	5.3	82	87	58	6	486	50	14.8	43.4	21	89	31	34	0	0	1	1	0	0	1	1	0	1	0	41	115	172	128
1097	46	0	21.9	19	18	181	29	0.7	7.1	4.4	5.5	90	96	58	3.7	463	71	14.3	43.1	24	93	31	33	1	0	1	0	0	1	0	0	0	0	0	54	99	157	47
1098	71	1	19.3	19	9	203	14	0.7	6.2	3.7	5.4	87	102	58	6.7	430	54	13.5	42.2	24	98	31	32	1	0	1	0	1	0	0	0	0	1	0	51	145	215	192
1099	55	0	18	18	11	230	11	0.6	6.6	4.2	4.9	88	84	58	4.8	398	30	12.5	37.7	19	95	31	33	0	0	1	0	0	1	1	0	0	1	0	95	96	191	49
1100	43	0	22.9	14	14	158	15	0.7	6.2	4.1	5.1	78	110	58	7.3	461	90	14.8	45.3	33	98	32	33	0	0	1	1	1	0	0	0	0	1	0	82	177	281	112
1101	33	1	18.4	14	12	162	15	0.8	7.5	4.7	5.3	90	94	58	5.8	515	51	15.7	47	26	91	31	33	1	0	1	0	0	0	0	0	1	0	0	64	105	180	54
1102	54	0	19.3	20	15	135	18	1	6.2	4	5	85	87	58	3.9	398	39	12.9	39.4	25	99	32	33	1	0	1	0	0	0	1	1	0	0	0	102	140	243	46
1103	42	1	20	17	10	203	17	0.5	6.4	4.2	5.1	84	102	58	4.4	466	44	14.6	44.5	17	96	31	33	0	0	1	0	1	0	0	0	0	0	0	56	103	179	126
1104	61	1	17.6	24	25	193	85	0.7	6.2	3.9	5.5	90	88	58	6.4	370	47	12.2	36.7	14	99	33	33	1	0	1	0	0	0	0	0	0	0	1	86	73	164	46
1105	59	1	19.9	23	20	141	31	1	6.6	4.4	5.5	93	100	58	6.1	466	45	15	45.8	23	98	32	33	1	0	1	0	1	0	3	1	0	0	0	79	91	174	71
1106	46	1	23.7	48	72	149	40	0.6	7.2	4.5	5.2	75	97	58	6.9	447	54	14.4	44.3	19	99	32	33	1	0	1	0	0	0	0	1	1	0	0	47	77	140	109
1107	44	1	18.5	17	12	163	33	1.1	6.7	4.1	5.6	90	88	58	5.7	449	53	14.3	44.1	17	98	32	32	1	0	1	0	0	0	0	1	0	0	0	63	99	170	84
1108	29	1	23.2	21	35	274	29	0.8	6.9	4.2	5.7	104	108	58	7.7	548	44	15.4	47.1	27	86	28	33	1	0	1	1	1	0	1	1	0	0	1	49	66	121	73
1109	43	1	25.4	16	14	267	18	0.7	7.4	4.3	5.4	93	98	58	5.9	452	32	14.1	41.7	24	92	31	34	1	1	0	1	1	1	1	0	0	0	1	49	118	175	80
1110	40	1	18.1	19	24	272	23	0.7	6.8	4.3	5.6	95	110	58	3.9	539	73	16.4	49.5	29	92	30	33	0	1	0	0	0	0	3	1	0	0	0	50	111	167	51
1111	60	1	20.8	16	11	188	11	0.9	7.1	4.4	5.2	86	102	58	5.2	455	35	14.6	42.6	20	94	32	34	0	1	0	0	0	0	0	0	0	0	0	55	144	203	66
1112	54	0	20.5	22	29	125	28	0.6	7	4.1	5.4	104	100	58	5	428	65	12.9	39.1	27	91	30	33	1	1	0	1	0	0	0	0	1	1	1	62	130	206	111
1113	54	0	21.6	25	22	268	13	0.7	7.5	4.3	5.6	91	96	58	5.2	480	50	14.3	43.5	25	91	30	33	1	1	0	0	0	0	1	1	0	0	1	69	138	207	36
1114	54	1	22.3	18	14	145	37	1.5	7.6	4.8	5.4	93	81	58	5.7	505	52	15.1	46.7	33	93	30	32	1	1	0	1	1	0	0	1	1	1	0	77	149	237	97
1115	44	0	19.7	16	10	142	20	0.7	7.1	4.4	5.6	81	102	58	3.5	404	36	8.5	30.1	46	75	21	28	1	0	0	0	0	0	0	0	0	0	0	80	125	210	61
1116	46	0	23.7	14	12	129	8	0.8	7.1	4.3	5.2	91	86	58	3	461	38	13.6	42.1	21	91	30	32	0	0	0	0	1	0	0	1	1	0	0	72	111	190	45
1117	40	0	24.2	16	22	169	41	0.8	6.7	4.2	5	89	98	58	3.3	450	65	13.5	40	35	89	30	34	1	0	0	0	1	0	0	1	1	1	0	57	148	212	75
1118	39	0	22	14	15	165	14	0.6	6.6	4.1	5.2	86	104	58	3.7	424	51	12.5	38.3	26	90	30	33	0	0	0	0	0	0	1	1	0	0	0	67	69	136	40
1119	36	0	21.7	11	9	105	12	0.3	6.7	4.2	5	76	88	58	3.9	391	46	12.1	36.5	24	93	31	33	1	0	0	0	1	0	0	1	1	1	0	66	87	163	47
1120	38	0	20.3	16	13	181	11	0.8	7.4	4.3	4.9	81	95	58	4.8	452	59	14	42.3	29	94	31	33	1	0	0	0	0	0	0	0	0	0	0	69	86	161	31
1121	31	0	20.9	13	8	105	9	0.9	7.1	4.3	4.8	78	98	58	5.2	456	59	13.1	40.4	20	89	29	32	1	0	0	0	1	0	1	0	0	0	0	62	93	160	53
1122	38	0	23.6	21	21	148	18	0.5	7.2	4.3	5.4	97	107	58	5.6	463	66	13.2	41.2	28	89	29	32	0	0	0	0	1	0	1	0	0	0	0	86	95	187	34
1123	30	0	18.6	16	8	115	9	0.5	7.2	4.1	5	76	97	58	2.4	419	67	11.6	37.2	25	89	28	31	0	0	0	0	0	0	0	1	0	0	0	62	89	158	42
1124	47	0	18.1	19	13	152	14	0.6	7.2	4.2	5.5	94	90	58	4.2	395	47	11.3	36.4	18	92	29	31	1	0	0	0	0	1	0	0	0	0	0	77	78	159	49
1125	36	0	19.8	18	15	197	18	0.6	7.9	4.2	5.1	83	109	58	4	476	57	14.1	43.7	27	92	30	32	1	0	0	0	0	0	1	0	0	0	0	78	102	183	61
1126	54	0	19.5	19	19	201	12	0.9	7.5	4.3	5.7	98	97	58	3.6	446	32	13.5	42.6	27	96	30	32	1	0	0	0	0	1	1	0	1	0	0	124	130	258	58
1127	57	0	21.6	22	17	157	12	1	7.5	4.6	6	101	100	58	5.2	443	68	13.6	42.3	30	96	31	32	1	0	0	0	0	0	1	0	0	0	0	88	82	172	52
1128	47	1	21.8	18	23	253	107	0.8	6.9	4.5	5.1	90	99	58	5.7	448	47	13.7	41.5	29	93	31	33	1	0	0	1	0	0	0	1	0	0	0	54	148	214	108
1129	54	0	23.6	19	17	200	24	0.6	7	4.2	5.4	87	105	58	4.9	475	51	13.7	41.7	25	88	29	33	1	0	0	0	1	0	1	0	1	0	0	68	220	293	87
1130	47	0	20.4	19	20	115	16	1.1	6.5	4.2	4.7	89	90	58	3.3	428	60	12.4	38.4	20	90	29	32	0	0	0	0	0	0	0	0	0	0	1	87	112	209	63
1131	47	0	21.7	14	12	176	10	0.4	6.9	4.1	5.5	90	92	58	4.1	369	52	11.5	35.4	19	96	31	33	0	0	0	0	0	0	0	1	1	0	0	80	155	239	28
1132	58	0	19.2	20	15	204	13	1	6.5	4.2	5.6	92	93	58	3.7	430	41	12.7	39.6	16	92	30	32	0	0	0	0	0	0	0	0	0	0	0	93	117	212	47
1133	42	0	20.7	17	14	109	15	1	7.2	4.4	5.1	86	94	58	5.1	450	75	13.2	40.3	27	90	29	33	1	0	0	0	0	0	0	1	0	1	0	57	103	169	71
1134	33	0	19.5	21	23	135	12	0.4	7	4.2	5.5	92	98	58	4.6	422	46	11.4	37.5	28	89	27	30	0	0	0	0	1	0	0	1	1	1	0	63	72	139	35
1135	51	0	20.1	18	16	194	20	0.7	7.2	4.2	5.1	92	96	58	4.7	402	30	12.5	38.5	20	96	31	33	1	0	0	0	1	1	0	0	1	0	0	126	58	187	29
1136	52	0	25.5	27	38	221	31	0.5	7.1	3.7	5.7	103	87	58	4.7	425	40	13.5	40.4	22	95	32	33	0	0	0	1	1	0	0	0	0	0	0	87	113	217	86
1137	37	1	24.8	22	21	142	12	0.6	6.9	4	4.6	85	94	58	5.6	490	51	15.4	45.9	16	94	31	34	1	0	0	1	1	0	1	1	0	1	0	34	78	127	81
1138	49	0	19.7	18	15	119	13	0.7	7.3	4.2	5.6	89	99	58	4.1	422	63	12.7	39.3	19	93	30	32	1	0	0	0	0	1	0	0	1	0	0	75	139	223	80
1139	38	0	18	13	8	160	10	0.5	7.5	4.5	5.9	94	92	58	2.8	471	30	10.8	35.7	37	76	23	30	1	0	0	0	1	0	0	0	0	0	0	69	81	157	34
1140	56	0	19.9	16	13	144	18	0.7	6.9	4.4	5.7	84	89	58	4.3	471	47	14.2	43.1	27	92	30	33	1	0	0	0	0	0	3	0	0	0	0	87	99	192	49
1141	40	1	21.8	19	19	185	36	0.5	7.1	4.2	5.1	87	91	58	5.6	431	53	13.4	41.2	35	96	31	33	0	0	0	0	1	0	0	0	0	1	0	49	115	176	96
1142	33	0	17.6	18	15	103	9	0.7	7.1	4.1	4.9	91	94	58	3.5	424	36	12.8	37.3	16	88	30	34	0	0	0	0	0	0	0	0	1	0	0	91	93	189	50
1143	48	0	20.4	15	12	148	12	0.6	6.5	3.7	5.8	91	93	58	4	347	71	9.6	31.5	22	91	28	31	0	0	0	0	0	0	0	1	0	0	0	69	108	185	63
1144	58	0	21.5	18	15	167	14	0.5	6.9	4	5.8	97	112	58	4.9	386	40	11.4	36.2	19	94	30	32	0	0	0	0	0	0	0	0	0	0	0	67	118	188	54
1145	41	0	18.3	17	16	121	21	0.6	7.4	4.1	5.2	99	86	58	4.5	420	72	13.1	40.4	26	96	31	32	1	0	0	0	0	0	0	1	0	0	0	70	77	154	37
1146	46	0	20.5	17	13	120	10	0.5	6	3.7	5.5	89	86	58	4.8	354	44	10.6	33.7	21	95	30	32	0	0	0	1	0	1	1	0	1	0	0	75	89	171	31
1147	37	1	20.4	17	17	181	29	1	6.7	4.3	5.2	98	93	58	7.3	501	56	14.9	45.1	28	90	30	33	1	0	0	0	0	0	3	1	0	1	0	49	105	165	98
1148	43	0	19.7	17	10	154	11	0.9	6.4	3.8	5.4	84	92	58	4.2	440	46	11.6	36.6	30	83	26	32	0	0	0	0	0	0	0	0	0	0	1	74	99	175	37
1149	40	0	19.8	20	13	103	12	0.4	6.5	3.8	4.8	74	92	58	4	388	41	10.9	34.2	20	88	28	32	1	0	0	0	0	0	0	0	0	0	0	73	75	149	30
1150	60	0	19.4	17	11	190	5	1.2	6.9	4.2	4.9	88	102	58	5.8	383	43	12.5	38.5	33	101	33	33	1	0	0	0	1	0	0	0	0	0	1	77	179	263	78
1151	44	1	20.6	16	20	197	20	0.5	6.9	4.3	5.6	95	107	58	5.2	434	36	13.2	40.6	38	94	30	33	1	0	0	0	0	0	1	1	0	0	1	43	107	169	106
1152	40	0	21.3	18	17	104	14	0.6	6.6	4	5.3	85	93	58	2.7	383	47	10.1	33.2	21	87	26	30	0	0	0	0	0	0	0	0	0	0	1	79	88	170	39
1153	52	0	20.6	21	12	193	15	0.4	6.7	4.1	5.2	91	105	58	5.1	384	73	12	37.5	29	98	31	32	0	0	0	0	0	0	0	1	0	0	1	102	100	209	57
1154	42	0	21.6	24	19	171	17	0.4	6.8	4.1	5.2	90	98	58	4.5	400	54	12.7	39.3	27	98	32	32	1	1	0	0	0	0	0	1	0	0	1	60	157	231	157
1155	43	0	22.5	15	11	168	10	0.7	7.1	4.1	5.8	94	101	58	3.8	410	51	11.1	35.2	34	86	27	32	0	0	0	0	0	0	0	0	0	0	0	98	75	181	37
1156	37	0	19.4	15	13	134	17	0.6	7.1	4.5	5	90	90	58	5.5	452	52	13.1	40.7	23	90	29	32	0	0	0	0	1	0	1	1	1	0	1	53	96	161	71
1157	65	1	19.1	21	29	208	15	0.6	7.1	4.3	6.1	144	100	58	6.2	463	47	14.7	45.2	26	98	32	33	1	0	0	0	0	0	1	0	0	0	0	67	150	228	97
1158	61	1	19.3	16	16	166	51	0.9	7.4	4.4	4.9	105	100	58	5.5	439	58	15	44.3	29	101	34	34	1	0	1	0	0	0	0	0	0	0	1	97	70	182	117
1159	58	1	20.6	11	11	184	22	1.1	6.6	4.3	6.7	155	111	58	5.7	449	83	13.3	40.2	28	90	30	33	0	1	0	0	0	0	0	0	0	0	0	40	91	144	93
1160	40	0	21.2	13	9	125	14	0.2	6.8	4	4.9	92	94	58	4.8	380	54	11.7	36.3	27	96	31	32	1	0	1	0	1	0	0	1	0	1	0	59	82	152	48
1161	43	0	21.6	26	39	137	55	0.5	6.6	4.2	5.1	99	89	58	4.3	400	38	13.1	40.2	28	101	33	33	1	0	1	0	0	0	1	1	0	0	0	92	92	193	90
1162	60	0	20.5	17	12	224	19	0.6	6.9	4.3	5	82	89	58	4.8	433	33	13.7	42.7	20	99	32	32	1	0	1	0	0	0	1	1	0	0	0	76	170	254	79
1163	48	1	26.1	17	22	258	19	0.5	6.1	3.8	5.6	96	96	58	5.5	487	73	14.4	44.9	28	92	30	32	1	0	1	1	1	0	1	1	0	1	0	44	111	169	76
1164	26	1	20.5	29	27	281	26	0.5	7.4	4.6	5.2	88	100	58	6	491	102	15.4	46.3	24	94	31	33	1	0	1	0	0	0	1	1	1	1	1	63	138	217	105
1165	53	1	21.4	21	21	206	20	0.6	6.9	4.4	5.5	79	95	58	3.8	479	56	15.1	43.9	24	92	32	34	0	0	1	1	0	0	0	0	0	0	0	68	142	226	203
1166	35	1	19.2	18	21	191	17	0.4	6.9	4.2	5	93	107	58	6	478	52	15.1	45.9	29	96	32	33	1	0	1	0	0	0	0	0	0	0	0	47	105	167	80
1167	44	1	21.3	22	23	305	25	0.6	6.4	4.4	5.2	99	95	58	3.8	452	86	14.5	43.6	30	97	32	33	0	0	1	0	1	0	1	1	0	0	0	81	90	179	46
1168	53	1	22.6	23	26	268	38	0.6	7.6	4.4	5.6	103	100	58	5.8	509	85	15.2	45.4	35	89	30	34	1	0	1	1	1	0	1	0	0	0	0	46	137	205	120
1169	48	0	20.2	19	14	138	19	0.5	6.3	3.9	5.2	96	94	58	5.8	414	66	12.6	39	24	94	30	32	1	0	1	0	0	0	0	0	0	1	0	69	95	169	75
1170	41	0	22	16	13	164	18	0.3	6.4	4.2	5.3	91	91	58	3.7	428	86	13.1	40.9	29	96	31	32	0	0	1	1	0	0	0	0	1	1	1	51	182	241	91
1171	35	0	18.8	18	10	179	26	0.3	7	4.1	4.6	88	92	58	4.8	385	43	12.3	37.9	16	98	32	33	1	0	1	0	0	0	1	0	0	1	0	63	78	148	76
1172	43	0	17.1	21	12	126	47	0.4	6.4	4	5.3	88	98	58	3.8	364	38	9.2	30	26	82	25	31	1	0	1	0	0	0	3	1	0	1	1	45	134	216	356
1173	46	1	24.9	27	37	261	112	2	7.7	4.6	5	101	103	58	7.6	484	43	15.7	46.9	25	97	32	34	1	1	0	1	1	1	3	0	0	0	0	49	118	176	75
1174	36	0	20.4	20	24	135	20	0.9	6.7	4.2	4.9	73	112	58	2.2	446	53	13.7	40.9	30	92	31	34	1	1	0	0	0	0	0	0	0	0	1	49	146	207	80
1175	36	0	18.5	11	9	154	17	0.7	8.1	4.4	5.6	92	90	58	4.3	436	61	12.3	38.7	24	89	28	32	1	1	0	0	0	0	3	1	0	0	0	71	88	168	60
1176	41	0	18	24	18	142	18	1.7	6.8	4.3	4.8	87	95	58	3.3	422	37	13	40.1	25	95	31	32	1	1	0	0	0	0	1	0	1	0	0	88	50	145	64
1177	37	1	21.7	22	20	200	40	0.4	6.7	4.1	5.3	91	92	58	4.8	424	35	12.8	38	27	90	30	34	1	1	0	0	0	0	0	0	0	0	0	66	91	166	74
1178	36	0	20.2	17	15	173	17	0.7	7.4	4.6	5.1	90	91	58	3.8	450	62	14.7	44.2	34	98	33	33	1	1	0	0	0	0	0	0	0	0	0	79	88	177	45
1179	46	0	21.7	22	22	170	26	0.6	7.1	4.1	5.1	85	93	58	4.3	463	59	13.9	43.8	19	95	30	32	1	1	0	0	0	0	1	0	0	0	0	76	70	150	50
1180	42	0	21	20	23	136	11	0.9	6.8	4.2	5	84	89	58	5.4	421	36	13.2	40.1	19	95	31	33	1	1	0	1	1	0	3	0	0	0	0	69	100	175	37
1181	59	1	19.8	11	11	189	22	0.9	6.6	4.2	5.2	98	92	58	6.7	461	48	14.8	45.8	25	99	32	32	1	1	0	0	1	1	0	0	0	0	0	81	143	231	78
1182	44	1	24.2	14	13	160	30	0.7	6.7	4.3	5.5	99	98	58	5.9	473	33	14.6	46.1	23	98	31	32	1	1	0	1	1	0	1	1	0	0	0	78	98	186	61
1183	57	0	19	15	8	152	16	1	7.1	4.4	5.6	93	97	58	2.8	384	51	12.4	37	23	96	32	34	1	1	0	0	0	0	0	0	1	0	0	93	88	191	70
1184	41	0	19.2	15	12	119	8	0.5	7.3	4.5	5.6	93	112	58	4.2	461	35	8.6	32.1	26	70	19	27	1	1	0	0	0	0	0	0	0	0	1	50	94	151	40
1185	60	0	22.5	19	23	250	37	0.7	6.7	4	8.3	204	92	58	4.6	504	58	15.3	46.9	27	93	30	33	1	1	0	0	1	0	1	1	0	0	1	57	145	220	150
1186	39	0	19.9	16	17	133	12	0.5	6.9	4.2	5.5	92	102	58	3.3	379	72	11.2	34.6	23	91	30	32	0	0	0	0	1	0	1	0	0	0	0	72	97	175	51
1187	54	0	23.8	15	15	137	17	0.9	6.7	4.1	5.1	79	96	58	4.7	459	71	14.5	44.9	21	98	32	32	0	0	0	1	0	0	0	0	0	0	0	56	149	214	102
1188	68	0	19.5	23	23	241	25	1	7.1	4.2	5.2	92	98	58	4.9	482	44	14.3	44.3	24	92	30	32	0	0	0	0	0	0	0	0	1	0	1	85	103	193	48
1189	44	0	20.4	20	14	142	42	1	7.5	4.2	5.5	83	87	58	4.1	462	50	13.5	41.1	22	89	29	33	1	0	0	0	0	0	0	0	1	0	0	83	77	167	67
1190	37	0	18.5	14	12	196	10	0.6	7.5	4.5	5	83	97	58	3.6	409	36	12.1	36.5	26	89	30	33	0	0	0	0	0	0	0	0	0	0	0	59	74	142	47
1191	42	0	20.2	18	16	201	49	0.6	6.4	3.9	5.2	87	103	58	3.7	416	54	12.3	37.8	24	91	30	33	0	0	0	0	0	0	0	0	0	0	0	66	100	182	70
1192	42	0	17.9	15	12	107	10	1	7.5	4.5	5.2	90	97	58	3.3	415	37	12.4	36.1	22	87	30	34	1	0	0	0	0	0	0	0	0	0	0	62	82	149	24
1193	33	0	25.9	17	10	205	14	1.2	8	4.5	4.9	94	96	58	4.7	449	78	12.9	39.5	30	88	29	33	0	0	0	0	1	0	0	1	0	0	0	64	118	187	87
1194	38	0	19.5	13	9	110	10	1.1	7.2	4.2	5.1	85	96	58	5.2	403	55	12.1	37.8	21	94	30	32	1	0	0	0	1	0	1	0	0	1	0	69	90	163	62
1195	44	0	29.7	22	24	199	50	0.6	7.7	4.4	5.1	83	107	58	5.6	438	52	13.7	40.5	32	93	31	34	0	0	0	1	1	0	0	0	0	0	0	80	157	255	72
1196	36	0	23.2	18	14	199	14	0.9	7	4.2	5.2	77	109	58	4.5	440	53	12.6	37.5	27	85	29	34	0	0	0	1	0	1	0	0	0	0	0	67	73	145	44
1197	53	0	19.8	48	70	246	16	1	7.2	4.5	5.4	95	101	58	3.2	482	57	14.9	44.8	24	93	31	33	0	0	0	0	0	0	0	0	0	0	0	71	110	195	77
1198	52	0	18.5	25	16	212	15	0.6	7.4	4.7	5.5	76	93	58	3.7	423	34	13.6	41.3	19	98	32	33	1	0	0	0	0	1	1	0	0	0	0	81	134	221	56
1199	33	0	23.1	18	23	177	14	1.1	6.9	4	5	82	101	58	4.6	427	53	12.6	39.9	27	93	30	32	0	0	0	1	1	0	1	1	0	0	0	57	79	145	65
1200	37	0	19.5	15	11	97	23	0.6	7.2	4.2	5.2	84	87	58	3.8	438	60	13	39.9	18	91	30	33	1	0	0	0	0	0	0	0	0	0	0	93	57	159	81
1201	55	0	20.1	15	15	224	21	0.9	6.9	3.6	5.2	89	95	58	4.6	475	55	13.6	41.4	28	87	29	33	0	0	0	0	0	0	0	0	0	0	0	55	128	192	78
1202	41	0	20.4	15	11	158	12	0.7	6.7	3.8	4.8	82	92	58	4.5	417	40	12.5	37.7	22	90	30	33	0	0	0	0	0	0	1	1	0	0	0	78	89	169	30
1203	35	0	20.8	18	13	204	9	0.7	6.9	4.3	5.5	94	98	58	5.2	463	44	14	43	21	93	30	33	1	0	0	0	1	0	0	0	0	0	0	92	97	197	59
1204	35	0	25.8	18	27	208	19	0.2	7.8	3.9	5.4	84	99	58	5.5	365	51	12.1	37	27	101	33	33	0	0	0	1	1	0	0	0	0	0	0	45	89	144	86
1205	41	0	18.4	14	10	153	14	0.6	6.7	4	5.4	81	88	58	3.9	410	41	11.9	37	24	90	29	32	0	0	0	0	0	1	3	1	0	0	0	75	98	179	27
1206	43	0	16.8	17	11	156	10	0.6	7.2	4.6	4.9	81	89	58	3.4	414	39	13	38.2	26	92	31	34	0	0	0	0	0	0	0	0	1	0	0	87	106	197	43
1207	41	0	19.3	17	18	64	13	1.3	6.1	3.8	5.4	74	93	58	3.8	416	52	9.4	30.8	38	74	23	31	1	0	0	0	0	0	1	0	0	0	0	75	90	173	66
1208	34	0	20.5	14	11	177	25	0.8	7.1	4.3	5	78	95	58	4.2	445	70	13.6	42.3	24	95	31	32	0	0	0	0	0	0	0	0	0	0	1	65	91	164	47
1209	32	1	21.7	20	18	192	15	1.1	7.5	4.5	4.8	86	100	58	3.3	504	49	15.6	44.6	27	89	31	35	1	0	0	0	0	0	1	0	0	1	0	67	98	172	65
1210	60	0	20.3	25	22	187	14	0.6	7.8	4.1	5.4	73	88	58	5.4	362	41	11.1	34.5	18	95	31	32	1	0	0	0	0	0	0	0	0	0	1	49	123	182	68
1211	43	0	19.3	22	18	93	12	0.6	7.1	4.2	5	85	99	58	3.9	402	39	12	37.7	16	94	30	32	0	0	0	0	0	1	0	0	0	0	0	112	101	217	62
1212	33	0	21.4	18	20	191	29	1.1	7.4	4.6	5.5	98	89	58	4.7	475	52	14.2	43.6	18	92	30	33	0	0	0	1	1	0	0	0	0	0	0	49	133	197	150
1213	38	0	18.3	20	12	128	17	0.8	7.1	4.4	5.1	83	93	58	5	444	46	13.2	40.5	23	91	30	33	1	0	0	0	0	0	0	1	0	0	0	70	118	192	34
1214	54	0	20.5	20	14	243	23	0.5	7.2	4.4	5.3	88	101	58	4.1	454	57	13.6	41.5	27	91	30	33	0	0	0	0	0	0	3	0	1	0	0	90	175	284	75
1215	34	0	18.3	14	12	102	23	0.9	7	4.4	4.9	88	103	58	0.5	450	52	13.3	41.4	32	92	30	32	1	0	0	0	0	0	0	0	1	0	0	71	145	228	83
1216	49	0	20.6	20	17	89	14	0.9	6	4	4.9	91	99	58	3	371	35	11.2	34.6	18	93	30	32	0	0	0	0	0	0	1	0	0	0	0	81	73	159	27
1217	22	0	20.5	14	11	105	13	0.6	7.2	4.2	5.4	90	102	58	4.6	448	38	12.5	39.3	17	88	28	32	1	0	0	0	0	0	1	1	1	0	0	53	84	147	89
1218	38	0	19.2	20	15	113	12	0.7	6.9	4.1	5.5	87	97	58	4	409	48	12.1	39.1	27	96	30	31	1	0	0	0	0	0	0	0	0	0	0	85	77	171	29
1219	41	0	23	14	11	160	12	1	7	4.2	5.4	85	107	58	4.4	501	74	11	36.9	22	74	22	30	0	0	0	0	0	0	1	0	0	0	0	53	114	185	157
1220	35	1	20	15	24	244	16	0.9	6.9	4.6	5.3	94	96	58	7	510	51	16	46.9	19	92	31	34	0	0	0	0	0	0	0	0	1	0	0	55	89	158	131
1221	50	0	22.4	15	13	130	11	0.7	6.7	4.1	4.9	92	101	58	4	396	48	12	38.4	22	97	30	31	1	0	0	1	0	0	0	0	0	1	1	60	80	149	37
1222	47	0	21.1	15	10	174	11	0.5	7.3	4.4	5.9	87	97	58	4.1	422	57	12.4	38.4	23	91	29	32	1	0	0	0	1	1	1	0	0	0	0	71	125	209	159
1223	51	0	19.2	17	13	151	10	0.7	7	4.2	5.4	78	94	58	3.5	425	41	12.8	40.1	21	94	30	32	0	0	0	0	0	1	0	0	0	0	0	88	118	225	42
1224	52	0	21.1	16	12	178	12	0.6	7	4.1	5.2	80	91	58	4.5	433	48	13.1	39	20	90	30	34	0	0	0	0	0	0	0	0	0	0	0	71	143	219	68
1225	43	1	22.6	20	23	195	24	1.8	7.5	4.3	5.5	97	98	58	4.5	483	53	14.9	45.9	25	95	31	33	1	0	0	0	0	0	0	0	0	0	0	53	148	217	121
1226	47	0	19.7	15	10	139	11	1	6.2	4.2	4.8	88	94	58	3.4	461	45	14.9	44.4	19	96	32	34	0	0	0	0	0	0	0	0	1	0	0	76	102	181	47
1227	54	0	20.8	24	24	152	21	0.7	6.9	4.1	5.7	90	92	58	4.3	446	39	13.6	42.3	17	95	31	32	0	0	0	0	0	0	0	0	0	0	0	100	122	228	57
1228	38	0	18.9	19	26	163	11	0.7	7.4	4	5.6	85	90	58	3.2	437	41	10.2	34.1	18	78	23	30	0	0	0	0	0	0	0	0	0	0	0	53	81	138	48
1229	54	1	21.3	17	18	83	18	0.7	6.9	4.5	5.3	76	89	58	5.4	463	38	14.5	43.5	23	94	31	33	1	0	0	0	0	1	1	0	0	0	0	70	150	234	107
1230	57	0	18.6	20	16	170	14	0.7	7.1	4.2	5.5	93	95	58	5.1	458	38	13.4	41.6	20	91	29	32	1	0	0	0	0	0	0	0	1	0	0	68	180	254	67
1231	47	0	20.1	20	13	231	14	1.1	7.8	4.6	5.3	88	101	58	4.7	468	42	13.6	41.5	26	89	29	33	1	0	0	0	0	0	0	0	0	0	0	66	176	257	123
1232	44	0	22.9	17	11	201	23	1.2	7.7	4.4	5.4	92	101	58	4.6	443	42	13.2	41.1	30	93	30	32	1	0	0	0	0	0	0	1	0	0	0	60	180	252	50
1233	30	1	23.1	26	40	189	25	0.9	7.3	4.8	5.1	89	90	58	6.2	560	54	15.4	46.3	24	83	28	33	0	0	0	1	0	0	1	0	0	0	0	48	90	152	85
1234	36	0	19.1	24	16	178	16	0.9	7.9	4.5	4.8	84	98	58	5.1	418	44	13.7	41	23	98	33	33	1	0	0	0	0	1	0	1	0	0	0	82	138	231	60
1235	56	1	24.3	20	16	150	15	0.5	6.8	4.1	5	100	96	58	6.7	458	52	14.4	43.1	24	94	31	33	1	0	0	1	0	1	0	0	0	0	1	51	143	201	126
1236	48	0	21.7	18	14	119	19	0.5	6.7	4	5.4	101	91	58	4.1	470	64	13.6	42.1	29	90	29	32	0	0	0	0	0	0	1	0	1	0	0	68	150	229	87
1237	43	1	20.7	24	17	132	13	1.5	7	4.2	5.3	93	98	58	3.6	543	76	16.2	47.6	28	88	30	34	1	0	0	0	1	0	3	1	1	0	0	80	100	189	67
1238	29	1	20.6	18	18	186	20	0.7	7.1	4.5	5.1	87	97	58	5.8	485	38	14.5	43.5	18	90	30	33	1	0	0	0	0	0	0	0	0	0	0	92	87	183	80
1239	50	0	23.5	16	14	133	22	0.5	7.3	4.3	5.4	86	97	58	4.7	437	55	10.6	35.2	26	81	24	30	0	0	0	0	0	0	1	0	0	0	1	57	135	207	98
1240	32	1	20.4	17	13	178	28	1.2	6.9	4.3	5.2	78	89	58	5.5	464	37	13.8	43.5	26	94	30	32	1	0	0	0	0	1	1	1	1	1	0	61	81	152	35
1241	55	0	20.3	20	20	187	39	0.9	7	4.4	5.5	90	93	58	4.2	457	46	14.1	43.4	22	95	31	33	0	0	0	0	0	0	0	0	0	0	1	84	138	234	44
1242	43	0	20.8	19	19	142	18	0.9	6.8	4.1	5.1	90	94	58	4.7	400	34	12.6	38.6	21	97	32	33	1	0	0	0	0	1	1	0	0	0	0	69	80	161	55
1243	46	0	20.7	20	17	140	16	0.9	7.2	4.3	4.8	89	104	58	4	417	46	13.2	38.8	23	93	32	34	1	0	0	0	1	1	3	0	0	0	0	76	165	247	81
1244	47	0	22.2	15	11	221	10	0.8	7.1	4.4	5.3	80	100	58	3.9	495	50	13.9	42.8	28	87	28	33	0	0	0	1	0	1	0	0	0	0	1	70	120	194	69
1245	25	0	17.5	18	12	203	14	0.5	7	4.3	5.5	82	89	58	4.5	425	54	13.2	40.8	22	96	31	32	0	0	0	0	1	0	3	0	0	0	0	75	80	157	72
1246	40	0	17.8	30	18	209	10	0.7	6.9	4.6	4.9	82	99	58	3.3	454	63	14.1	42.7	23	94	31	33	1	0	0	0	1	1	3	0	0	0	0	72	90	168	54
1247	55	0	18.5	27	28	154	13	0.6	6.8	4.3	5.5	75	94	58	4.4	445	45	13.7	41.3	23	93	31	33	0	0	0	0	0	0	0	0	0	0	0	86	112	212	114
1248	49	1	21.9	18	24	152	32	0.9	6.6	4.1	5.4	88	99	58	7.1	485	51	14.8	45.2	21	93	31	33	1	0	0	0	0	0	0	1	0	0	1	84	96	184	75
1249	53	0	21.3	21	18	191	11	0.4	7	4.2	5.4	81	90	58	4.2	414	40	12.8	39.1	22	94	31	33	0	0	0	0	0	1	1	0	1	0	1	65	128	206	104
1250	43	0	21.6	12	12	134	12	0.9	6.4	4.1	5.2	79	103	58	3.3	417	60	12.7	39.2	22	94	31	32	0	0	0	0	0	0	0	0	0	0	1	67	124	205	82
1251	58	1	22.4	25	31	184	55	1.1	7.3	4.3	5.1	88	108	58	5.2	499	38	16	47.6	9	95	32	34	1	0	0	0	0	0	0	0	0	0	1	49	166	241	153
1252	56	0	20.4	16	16	174	19	0.6	7	4.3	5.8	104	101	58	4	478	41	14.5	43.8	25	92	30	33	0	0	0	0	0	0	0	0	0	0	1	73	146	229	99
1253	57	0	18.5	23	18	237	45	0.6	6.5	4.3	5.2	93	90	58	4.1	409	44	12.7	39.6	18	97	31	32	1	0	0	0	0	0	0	1	0	0	0	86	124	220	77
1254	63	0	21.1	17	16	241	26	0.6	7.2	4.4	6.7	134	102	58	3.3	441	66	13.5	40.8	27	93	31	33	1	0	0	0	0	1	0	0	0	0	0	70	161	239	118
1255	73	1	25	23	21	250	89	0.8	7	3.9	6.4	121	116	58	5.9	446	41	14.7	43.6	15	98	33	34	1	1	0	1	0	0	0	1	0	0	1	65	124	200	131
1256	61	0	25.5	19	17	257	55	0.4	6.8	4.6	5.3	90	109	58	5.2	417	48	12.8	39.6	25	95	31	32	1	0	1	1	0	0	0	0	0	0	1	70	139	234	111
1257	40	0	17.4	19	10	184	10	1.5	7.6	4.6	4.9	78	91	58	3.7	498	56	13.5	42.7	19	86	27	32	0	0	1	0	0	0	0	0	0	0	0	63	89	164	90
1258	43	1	22	17	30	202	91	0.6	6.7	4.2	4.9	87	95	58	8.2	447	105	15.3	43.9	26	98	34	35	1	0	1	1	0	0	1	0	0	0	0	40	137	221	347
1259	54	1	24.8	34	32	76	97	1.1	7	4.3	5.6	97	91	58	4.1	442	54	13.9	42.7	21	97	31	33	1	0	1	0	0	1	0	1	0	0	1	86	157	255	87
1260	46	1	21.8	18	21	162	58	0.7	6.6	4.3	5.6	106	102	58	7.9	531	63	16.4	50.7	22	96	31	32	1	0	1	0	0	0	0	1	0	1	0	57	193	262	132
1261	58	1	20.9	26	27	180	18	1.4	6.6	4.1	5.6	91	92	58	6.2	482	72	14.6	43.4	23	90	30	34	1	0	1	0	0	0	0	1	0	0	0	70	114	201	101
1262	38	1	24.5	17	17	248	27	0.8	6.9	4.5	5.2	103	103	58	5.4	526	42	16.4	48.6	19	92	31	34	1	0	1	1	0	0	1	0	0	1	1	64	82	162	130
1263	34	0	18.2	13	11	146	16	1.1	7.1	4.4	4.6	74	100	58	3.8	502	58	15.1	44.7	29	89	30	34	1	0	1	0	0	0	3	0	0	0	1	56	67	136	91
1264	56	1	21.3	17	23	189	29	0.5	6.2	4.1	6	114	96	58	6.7	502	79	15.5	47.5	26	95	31	33	0	0	1	0	1	0	3	1	0	0	0	49	134	189	94
1265	76	1	20.4	27	23	216	24	1	6.8	4.4	5.3	87	107	58	6.5	435	73	14.7	42.7	21	98	34	34	0	0	1	0	0	0	0	0	0	0	1	83	134	223	71
1266	38	0	25	20	32	171	17	0.6	7.4	4.3	4.6	90	108	58	5.1	473	58	14.2	41.7	31	88	30	34	0	1	0	0	1	0	0	0	0	0	0	66	113	198	75
1267	38	1	22.8	22	31	364	32	0.8	7.9	4.3	4.9	96	101	58	5.5	527	79	15.8	47.2	29	90	30	34	1	1	0	1	1	0	1	1	0	0	0	50	119	182	58
1268	53	0	21.5	16	18	191	13	0.7	7.8	4.3	5.6	89	90	58	4.1	470	50	13.8	42.3	28	90	29	33	0	1	0	0	0	0	1	0	1	0	0	64	148	222	73
1269	53	1	22.4	21	15	132	19	1.4	7.4	4.6	5	101	97	58	7.3	493	57	15.8	47	25	95	32	34	1	1	0	1	0	0	1	1	0	0	0	61	115	188	136
1270	67	1	22.6	28	39	226	27	2	7.1	4.3	5.6	105	98	58	4.9	496	66	15.3	45.7	20	92	31	34	1	1	0	0	0	1	1	0	1	0	0	40	140	198	139
1271	37	0	22.1	17	11	118	7	0.7	6.6	4	5	79	89	58	4.8	411	46	12.2	38.6	26	94	30	32	1	1	0	0	0	1		0	0	0	1	71	92	167	30
1272	51	0	18.7	17	20	167	13	0.9	6.7	4.2	5.4	88	86	58	3	481	37	14.1	43.7	21	91	29	32	0	1	0	0	0	0	1	0	0	1	0	76	99	186	51
1273	45	1	21.7	21	19	134	18	0.9	7.3	4.5	5	88	99	58	6.1	475	55	14.6	43.6	24	92	31	34	1	1	0	0	0	0	0	0	0	0	0	68	177	247	84
1274	35	1	21.5	13	14	189	26	1.1	7	4.5	4.9	86	95	58	4.8	487	58	14.4	43.2	27	89	30	33	1	1	0	0	0	0	0	0	0	0	1	86	115	203	49
1275	53	1	25	18	20	145	26	1.1	6.6	4.1	4.7	83	102	58	5.5	438	47	13.6	40.6	17	93	31	34	1	1	0	1	0	0	0	0	0	0	1	53	113	170	45
1276	57	1	23.9	25	40	133	121	0.9	7.4	4.8	5.5	92	91	58	7.4	468	42	14.3	42.8	19	92	31	33	1	1	0	0	0	0	3	0	0	0	1	70	152	242	162
1277	54	0	21.4	20	20	388	16	0.5	6.4	4	5.3	82	97	58	5.8	373	54	11.7	35.1	20	94	31	33	0	1	0	0	1	1	1	0	0	0	1	54	116	180	120
1278	39	0	21.9	20	31	132	19	0.9	6.9	4.2	4.3	86	93	58	4	396	62	13.3	38.2	30	97	34	35	1	0	0	1	0	0	3	0	0	0	0	54	143	209	50
1279	42	0	19.5	21	23	105	18	0.8	6.5	3.9	5.4	95	101	58	3.4	348	28	10.5	33.4	21	96	30	31	0	0	0	0	0	0	0	0	1	0	0	82	108	191	45
1280	39	0	18	20	19	140	48	1	7	4.4	5.1	92	94	58	5.8	428	68	13.2	39.9	20	93	31	33	1	0	0	0	0	0	3	1	0	0	0	111	92	209	105
1281	45	0	20	18	23	209	60	0.7	7.2	4.3	5.5	88	92	58	3.8	427	60	12.4	37.9	29	89	29	33	0	0	0	0	0	0	1	0	0	0	0	96	41	148	46
1282	47	0	22.1	19	15	153	39	0.7	7.2	4.2	4.9	90	90	58	3.9	418	41	13.3	40.7	19	97	32	33	1	0	0	1	1	0	1	1	1	0	0	81	141	228	44
1283	43	0	22	20	21	172	106	0.7	7.2	4.5	4.8	83	94	58	5.2	423	59	13.1	39.1	24	92	31	34	1	0	0	0	1	0	1	0	1	1	0	125	107	249	114
1284	41	0	19.8	14	12	115	11	1.5	7.4	4.6	5.2	76	91	58	4.8	431	55	12.9	38.8	21	90	30	33	1	0	0	0	0	0	1	0	0	0	0	99	42	147	69
1285	46	0	19.6	22	22	137	17	0.5	7.1	4.1	5.5	76	100	58	2.7	438	58	13.4	40.8	26	93	31	33	0	0	0	0	0	0	0	0	0	0	0	70	109	189	90
1286	34	0	22.3	29	27	110	39	0.8	7.3	4.3	5.3	87	100	58	4.1	416	40	12.5	39.2	24	94	30	32	1	0	0	0	0	1	1	1	1	0	0	78	111	193	47
1287	40	1	19.9	22	32	214	28	0.9	7.4	4.6	4.9	93	104	58	6	481	36	14.4	42.4	21	88	30	34	1	0	0	0	0	0	1	1	0	0	0	47	129	190	79
1288	43	0	22.1	15	10	201	12	0.6	7.2	4.2	5.3	81	98	58	3.8	442	68	12.5	39.3	24	89	28	32	0	0	0	0	0	0	3	0	0	0	0	83	108	201	66
1289	54	0	19.9	29	29	217	42	0.8	7.5	4.3	5.2	86	88	58	4.6	416	38	12	37.5	23	90	29	32	0	0	0	0	1	0	1	0	0	0	0	69	120	198	70
1290	43	0	25.1	14	10	98	13	0.5	6.8	4.3	5.2	86	103	58	3	436	50	13.5	41	21	94	31	33	0	0	0	1	1	0	3	1	0	0	0	66	128	199	93
1291	39	0	20	17	14	136	18	0.7	6.7	4.2	5.4	79	99	58	6.2	375	42	11.3	34.8	16	93	30	33	0	0	0	0	0	0	0	0	0	0	0	76	81	156	35
1292	40	0	20.4	14	8	102	12	1	6.9	4.3	5.6	87	100	58	4.4	425	49	12.5	40.1	21	94	29	31	0	0	0	0	0	0	1	0	0	0	0	71	104	177	46
1293	55	0	22.4	22	16	215	17	0.6	6.9	4.1	6.2	88	108	58	5.4	397	43	12.1	38.4	21	97	31	32	0	0	0	0	1	0	0	0	0	0	0	67	132	209	35
1294	39	0	20.1	20	20	167	11	0.4	7.5	4.4	6	89	102	58	5.7	415	58	11.3	35.4	40	85	27	32	0	0	0	0	0	0	0	0	1	0	0	48	72	131	58
1295	40	0	19.9	15	11	104	9	0.5	6.5	3.8	5	91	100	58	3.5	381	47	11.3	35.6	23	93	30	32	1	0	0	0	0	0	0	0	0	0	0	86	111	208	80
1296	47	0	21.7	20	14	143	11	1.3	7.1	4.2	4.5	90	87	58	2.4	424	39	13.2	39.1	29	92	31	34	0	0	0	0	1	0	3	1	1	0	0	59	128	195	68
1297	59	1	17.2	19	13	238	16	1.3	6.8	4.2	5.5	93	92	58	5.2	481	52	14.8	44.9	26	93	31	33	0	0	0	0	0	1	0	0	0	0	0	51	148	206	93
1298	74	0	18.1	27	24	225	11	0.7	7.3	4.5	5.8	89	80	58	5.3	431	43	13.3	39.1	20	91	31	34	0	0	0	0	0	0	1	0	0	0	1	67	131	209	55
1299	46	0	18.2	22	12	156	14	1.3	7.3	4.3	4.9	73	88	58	3.9	386	30	11.8	35.6	19	92	31	33	1	0	0	0	0	0	0	0	0	0	0	78	88	172	28
1300	50	0	21.1	16	14	128	13	1.1	7.3	4.1	4.9	87	97	58	5.3	380	45	11.5	36.5	27	96	30	32	1	0	0	0	0	0	1	0	1	0	0	76	95	177	51
1301	54	0	21.1	20	13	206	19	0.9	7.1	4.3	5.3	95	96	58	4.7	457	55	14.4	44.4	24	97	32	32	0	0	0	0	0	1	0	0	0	0	1	57	157	228	108
1302	55	0	21	21	13	207	28	0.9	7.2	4.6	5.2	82	89	58	5.2	425	29	12.7	39.7	25	93	30	32	1	0	0	0	0	0	0	0	0	0	1	93	131	234	49
1303	38	0	20	19	16	126	18	0.8	6.9	4.4	5.3	93	91	58	4.5	442	39	13.7	41.8	27	95	31	33	1	0	0	0	0	0	0	1	0	0	0	89	126	229	110
1304	67	0	20.6	35	35	256	9	0.6	7	4.3	5.4	81	109	58	4	457	40	13.9	43	24	94	30	32	0	0	0	0	1	1	0	0	0	0	0	85	110	209	56
1305	46	0	19.8	16	12	109	17	0.8	7.3	4.4	5	83	93	58	4.7	492	66	15	44.9	33	91	31	33	0	0	0	0	0	0	0	1	0	1	1	77	127	223	86
1306	42	1	17.1	21	21	189	16	0.9	7.5	4.7	5.2	90	102	58	4.7	456	55	13.6	41.6	22	91	30	33	0	0	0	0	0	0	0	1	0	0	0	69	87	162	64
1307	40	0	19	14	9	110	13	0.7	6.7	4.5	5	92	87	58	4.3	491	68	12.7	38.8	23	79	26	33	1	0	0	0	0	0	1	0	0	1	0	84	81	174	98
1308	46	1	23.3	13	15	183	17	0.9	7.1	4.2	5.2	91	92	58	6.7	446	54	13.5	41	20	92	30	33	1	0	0	1	1	0	0	0	0	0	1	47	91	148	73
1309	51	0	21.5	21	17	115	18	0.8	6.5	4.2	5.4	102	88	58	4.1	470	52	14.4	43.4	22	92	31	33	1	0	0	0	1	0	1	0	0	0	1	76	114	197	72
1310	67	0	25	17	18	250	16	0.4	6.9	3.8	5.8	100	94	58	5.9	448	75	13.5	40.8	20	91	30	33	0	0	0	1	0	1	0	0	0	0	1	58	149	222	87
1311	56	1	20	14	11	187	11	0.6	6.6	3.9	5.5	89	99	58	6	448	46	13.2	41.1	25	92	30	32	1	0	0	0	0	0	0	0	0	0	1	87	68	163	44
1312	59	0	22.1	23	21	124	12	0.7	7.1	4.3	5.8	110	84	58	4.5	381	43	11.6	36.8	21	97	30	32	0	0	0	0	0	0	3	1	0	1	1	63	130	202	74
1313	38	0	18.4	27	25	185	21	0.4	6.7	3.9	4.9	81	95	58	3.5	431	45	12.2	38.2	17	89	28	32	0	0	0	0	1	0	1	1	0	1	1	66	79	153	46
1314	44	0	18.2	16	11	112	12	0.5	7.1	4.1	5.2	73	97	58	4.6	428	56	12.8	39.2	20	92	30	33	0	0	1	0	0	1	3	0	0	0	0	62	81	152	48
1315	42	1	31.9	49	122	253	61	0.9	7.2	4.4	6.8	135	97	58	6.6	472	51	15.2	45.9	16	97	32	33	1	0	1	1	1	0	0	0	0	0	1	50	231	297	189
1316	44	1	15.6	13	11	156	18	0.7	6.6	4.5	5	80	95	58	5.5	479	49	14.2	43	24	90	30	33	0	0	1	0	1	0	0	0	0	1	0	63	107	183	91
1317	62	1	18.4	21	15	187	21	0.5	7.1	4.1	5.7	107	94	58	2.9	478	67	15.2	45.1	16	94	32	34	1	0	1	0	0	0	0	0	0	0	1	90	78	178	61
1318	63	1	24.1	38	67	199	213	0.3	6.7	4.1	6	100	98	58	5.8	442	46	13.3	41.8	25	95	30	32	0	0	1	0	1	0	1	1	0	1	0	61	159	232	107
1319	52	0	18.8	17	14	248	19	0.8	7.4	4.4	5.6	93	107	58	3.2	448	58	13.8	43.1	37	96	31	32	0	0	1	0	0	0	1	0	0	1	0	73	101	187	105
1320	34	1	19.4	18	24	188	38	0.5	6.8	4.3	5.4	91	112	58	4.8	488	43	14.2	44.5	27	91	29	32	1	1	0	0	0	0	0	0	0	0	0	72	177	250	90
1321	59	0	20.7	23	18	224	16	0.4	7.1	4	6.1	96	92	58	5	432	66	9.5	32.5	29	75	22	29	1	1	0	0	0	1	0	0	0	0	1	58	136	207	100
1322	40	0	19	17	12	111	15	1.1	6.8	4.2	5	80	99	58	2	427	64	12.7	37.6	17	88	30	34	0	0	0	0	0	0	1	0	0	0	0	52	125	187	76
1323	48	0	19.2	13	8	110	11	0.8	7.3	4.2	4.9	89	83	58	4.5	424	37	12.3	39.3	23	93	29	31	0	0	0	0	0	0	3	0	0	0	0	68	143	219	96
1324	41	0	18.5	17	10	132	14	0.6	7.2	4.1	5.4	83	95	58	5	439	65	13.1	39.8	31	91	30	33	1	0	0	0	0	0	0	1	0	0	0	66	86	165	46
1325	40	0	18.5	22	14	216	13	0.6	7.6	4.5	4.7	81	89	58	2.6	388	26	12.3	38.3	26	99	32	32	0	0	0	0	0	0	1	0	0	0	0	111	75	191	46
1326	60	0	23	20	17	194	16	0.5	7.3	4.5	5.5	100	110	58	4.6	454	40	13.8	41.3	26	91	30	33	1	0	0	1	0	1	0	1	0	0	0	92	114	216	42
1327	43	0	19.3	18	10	178	9	0.8	7.1	4.5	5.3	87	90	58	3.3	417	52	11.7	35.9	18	86	28	33	0	0	0	0	0	0	1	0	0	0	1	77	119	200	46
1328	58	0	17.7	21	22	133	17	0.5	7.2	4.7	5.1	85	88	58	3.8	426	41	13.2	39.5	19	93	31	33	1	0	0	0	0	1	1	0	0	0	0	65	112	188	55
1329	35	1	25	26	30	183	24	0.5	6.5	4.2	5.5	104	101	59	5.9	510	36	15.4	46.4	22	91	30	33	0	0	1	0	0	1	1	1	1	1	0	61	152	224	126
1330	37	0	19.8	15	10	178	12	1	7	4.2	5.3	87	97	59	4.2	509	54	10.7	34.9	24	69	21	31	1	0	1	0	1	0	1	1	1	1	0	59	80	145	54
1331	57	1	23.7	16	20	149	23	0.6	6.8	4.3	5.8	111	92	59	4.8	455	47	14	43.6	23	96	31	32	0	0	1	1	0	0	0	1	0	0	0	64	119	193	79
1332	37	0	23	15	15	146	13	0.6	6.6	4.1	5	105	114	59	3.3	434	42	13.3	39.2	30	90	31	34	0	1	0	0	1	0	1	0	1	0	0	65	94	174	83
1333	49	0	32.6	15	11	194	23	0.6	7	4	5.1	108	114	59	6.1	435	33	13.6	42.2	25	97	31	32	1	0	0	1	0	0	0	0	0	1	1	55	104	169	133
1334	35	0	21	18	11	184	11	0.6	6.8	4.3	5.2	73	92	59	3.1	431	45	13.7	40.9	29	95	32	34	0	0	0	0	1	1	0	0	1	0	0	96	156	270	114
1335	44	0	20.7	14	9	115	11	0.6	6.9	4	5.7	91	95	59	4.1	430	52	11.1	36.2	26	84	26	31	0	0	0	0	0	0	1	1	1	0	1	71	125	199	77
1336	35	1	21.2	21	14	217	21	1.1	7.3	4.7	5.2	85	92	59	4.2	440	45	14.4	42.2	24	96	33	34	1	0	0	1	0	0	3	0	1	0	0	44	181	231	137
1337	33	0	20	16	8	186	12	0.9	7.4	4.5	4.9	82	109	59	3.9	431	62	13	39.3	20	91	30	33	1	0	0	0	1	0	1	1	0	0	0	78	76	158	36
1338	53	1	21	16	18	271	21	0.7	7.3	4.2	5.9	114	92	59	4.6	404	54	13.3	40.4	23	100	33	33	1	0	1	0	1	0	0	0	0	0	1	68	132	205	75
1339	57	0	22.4	13	11	169	9	0.7	7.1	4.3	5.8	96	91	59	3.3	435	45	13	42	25	97	30	31	0	0	0	1	1	0	0	0	0	0	0	71	128	205	73
1340	55	0	17.1	25	21	233	20	0.7	7.3	4.3	5.7	88	101	59	4.6	404	48	12.6	39	21	97	31	32	0	0	0	0	0	0	0	0	0	0	0	84	75	162	53
1341	36	0	22.2	20	30	157	93	0.4	6.7	4	4.8	89	111	59	5.3	429	56	14.1	42.5	27	99	33	33	1	0	1	1	0	0	0	1	0	0	0	92	77	177	77
1342	38	0	21.8	24	13	129	24	1	7	4.4	5	86	91	59	4.5	395	54	12.7	38.5	35	98	32	33	1	0	1	0	0	1	0	1	0	1	0	94	84	185	55
1343	55	0	18.2	16	12	226	30	0.6	6.8	4.4	5.6	89	88	59	3.1	438	60	12.7	40.8	23	93	29	31	1	0	1	0	0	0	0	1	1	0	0	63	117	188	73
1344	39	1	24	23	24	121	21	1.3	7.5	4.3	5.3	86	86	59	5.9	526	40	15.7	46.3	28	88	30	34	1	0	1	1	1	0	1	1	0	0	0	46	132	184	72
1345	35	1	23.2	20	18	158	15	1.1	6.9	4.4	4.8	93	98	59	5.7	515	49	16	45.5	36	88	31	35	1	0	1	0	0	1	0	0	0	0	0	146	47	197	47
1346	39	0	15.4	14	11	158	21	1.4	7	4.5	5.2	79	94	59	3.2	443	65	14.4	41.4	23	94	33	35	0	0	1	0	0	0	0	1	0	0	0	83	93	181	56
1347	42	1	18.8	16	12	204	15	0.7	6.8	4.2	5.1	94	96	59	5.3	450	50	13.8	42.4	22	94	31	33	1	0	1	0	0	1	0	0	0	0	0	96	87	192	46
1348	39	1	20.6	14	10	127	16	0.5	6.3	4	5	96	103	59	5.3	409	60	13.1	40.8	23	100	32	32	1	0	1	0	0	0	1	1	0	0	0	58	117	179	38
1349	51	0	20.4	27	27	243	30	1	6.9	4.1	4.8	88	93	59	6.1	459	41	15.7	44.5	18	97	34	35	1	0	1	0	0	0	1	0	0	0	0	55	148	223	228
1350	30	1	22.4	18	20	158	16	1	6.9	4.6	5.1	89	108	59	6.5	482	48	14.6	45	21	93	30	32	1	1	0	0	1	1	1	0	0	1	0	52	115	178	80
1351	39	0	22.3	21	12	140	7	0.9	6.8	4	4.9	80	95	59	2.6	405	66	12.1	37.8	27	93	30	32	1	1	0	0	0	0	0	0	0	0	0	57	102	175	94
1352	41	0	22.7	17	11	148	15	0.6	7.3	4.1	5.1	82	101	59	2.8	403	52	12.7	38.2	29	95	32	33	1	1	0	0	1	0	0	0	0	0	0	51	141	212	100
1353	52	0	21.1	24	10	173	14	0.9	7.3	4.5	5.2	87	93	59	5	410	34	12.5	38.4	24	94	31	33	1	1	0	0	0	1	1	0	0	1	0	107	195	309	112
1354	47	0	22.3	14	9	176	15	0.5	7.2	3.9	5.6	95	93	59	3.6	421	44	12.2	38.1	31	91	29	32	1	1	0	0	0	0	0	0	1	0	0	64	79	149	50
1355	42	0	22	18	13	125	9	0.7	7.7	4.6	5.2	63	97	59	4.2	427	61	12	38.5	29	90	28	31	0	1	0	0	0	0	1	1	1	0	1	97	114	222	25
1356	39	1	24.4	24	29	207	46	1	7.8	4.9	5.9	112	119	59	7.1	548	50	16.4	47.2	25	86	30	35	1	1	0	1	0	0	3	1	0	0	1	54	155	227	124
1357	56	0	26	21	24	208	13	0.4	7.1	4.2	5.4	91	106	59	5.4	446	35	13.8	42.7	22	96	31	32	0	1	0	1	1	0	3	0	0	1	0	79	111	200	42
1358	51	1	20.7	18	13	231	14	0.6	7.1	4.4	5.4	101	93	59	5.8	441	40	14.3	43.7	27	99	32	33	1	1	0	0	0	0	3	1	0	0	1	49	104	155	47
1359	41	0	20.4	16	15	186	14	0.8	6.7	4	5.2	80	102	59	2.8	488	58	13.6	41.7	22	86	28	33	0	0	0	0	0	0	1	1	1	0	0	69	120	201	63
1360	45	0	19.5	13	12	178	11	0.8	7	4.2	5.2	91	95	59	4	401	39	12.5	38	21	95	31	33	0	0	0	0	0	0	0	0	1	0	0	82	116	201	48
1361	44	0	22.4	18	14	146	15	0.8	7.4	4.3	5.6	94	105	59	3.1	435	64	13.1	40.2	21	92	30	33	0	0	0	0	0	0	0	0	0	0	0	62	123	196	114
1362	38	0	22.5	17	18	137	11	0.7	7.2	4.3	5.4	93	99	59	5.7	428	57	12.5	38.7	20	90	29	32	0	0	0	0	1	1	0	0	1	0	0	62	124	201	197
1363	40	0	20.2	15	14	119	10	0.7	7.3	4.5	5.1	77	89	59	3.8	444	44	13.9	42.2	23	95	31	33	0	0	0	0	0	0	0	1	0	0	0	57	139	202	76
1364	34	0	18.2	18	13	109	10	0.5	7	3.8	5.3	84	98	59	3.9	382	43	11.6	36.3	25	95	30	32	0	0	0	0	0	0	0	0	0	0	0	69	67	144	65
1365	48	0	20.2	17	12	121	13	0.9	7	4	5.1	84	92	59	3.9	375	40	11.2	34.7	19	93	30	32	1	0	0	0	0	0	1	1	0	0	0	90	80	174	45
1366	43	0	24.3	18	18	156	14	0.3	6.5	4	5.5	80	137	59	3.3	436	46	10.7	35.2	11	81	25	30	0	0	0	0	1	0	0	0	0	0	0	60	74	142	85
1367	46	0	26.8	14	13	134	19	0.7	6.8	4.3	5.7	88	97	59	4.6	429	50	12.6	40	24	93	29	32	0	0	0	1	0	0	1	0	0	0	0	60	113	186	62
1368	48	1	21.9	23	19	166	31	0.9	7.2	4.5	5.3	88	100	59	6	485	37	14	41.5	18	86	29	34	1	0	0	0	0	0	1	1	0	1	0	70	139	218	95
1369	43	0	19.4	20	17	135	20	1.2	6.7	4.2	4.2	83	99	59	4.5	446	49	14.3	40.2	20	90	32	36	1	0	0	0	0	0	1	0	0	0	0	74	62	141	38
1370	46	0	19.7	17	17	131	15	0.9	6.7	4.2	5	81	89	59	4.5	350	41	11.5	35.4	19	101	33	33	1	0	0	0	0	0	0	0	0	0	0	74	78	155	36
1371	36	0	19	17	13	224	13	0.6	6.4	4.3	4.7	89	103	59	3.2	407	40	11.9	37.1	27	91	29	32	1	0	0	0	0	0	1	0	0	0	0	59	97	167	101
1372	62	0	22	22	16	173	12	1	7.5	4.7	4.9	104	104	59	4.4	432	43	13.5	42.1	18	98	31	32	0	0	0	1	0	0	3	0	0	0	0	82	123	211	81
1373	40	0	20.5	27	23	173	5	1	7.6	4.1	5.6	97	96	59	4.2	475	46	9.6	34.4	40	72	20	28	0	0	0	1	0	0	1	1	0	0	0	54	74	133	15
1374	36	0	17.7	20	12	140	13	0.5	7.7	4.3	4.8	91	96	59	3.3	408	48	12.1	37.7	17	92	30	32	0	0	0	0	0	0	0	0	0	0	0	73	45	124	26
1375	47	0	21	15	12	207	12	0.7	7.1	4	5	89	93	59	3.8	426	63	13	39.4	28	93	31	33	0	0	0	0	0	0	0	0	1	0	0	70	128	210	69
1376	45	0	23.4	14	9	116	11	1.2	7.3	4.2	5.5	93	98	59	5.9	410	66	11.8	37.5	27	92	29	32	0	0	0	1	1	0	1	0	1	0	0	82	127	218	59
1377	45	0	22.4	16	14	180	16	0.8	6.9	4.2	5.2	89	97	59	1.8	415	57	12.7	38.7	25	93	31	33	1	0	0	0	0	0	1	1	1	0	0	80	132	220	85
1378	52	0	18	19	15	180	23	1	7.1	4.3	5.2	67	98	59	4.6	440	45	13.1	39.2	18	89	30	33	0	0	0	0	0	0	0	0	0	0	0	82	145	245	50
1379	35	1	22.6	25	19	214	22	0.9	7.3	4.6	5.2	87	109	59	6.7	495	49	14.6	43.4	26	88	30	34	1	0	0	1	0	0	0	1	0	1	0	53	126	195	71
1380	37	0	20.7	16	14	107	9	1	7.1	4.3	5.6	82	103	59	2.5	446	51	12.9	38.5	24	86	29	34	0	0	0	0	1	0	0	1	0	0	0	58	90	151	37
1381	35	0	18.6	17	17	170	17	0.6	6.9	4.1	4.8	82	99	59	4.1	404	34	12.8	37.7	24	93	32	34	0	0	0	0	0	0	0	0	0	0	0	72	75	158	43
1382	40	0	20.1	27	17	188	16	0.9	7.2	4.3	5.3	92	96	59	4.6	380	65	11.8	36.6	23	96	31	32	1	0	0	0	0	0	0	0	0	0	0	75	77	155	56
1383	48	0	19.8	16	17	112	17	0.7	6.3	3.9	5.3	83	91	59	4.2	380	27	11.3	36.5	21	96	30	31	1	0	0	0	0	0	1	1	0	0	1	75	87	165	66
1384	41	0	17.1	18	12	162	14	0.6	6.5	4.1	5.4	83	92	59	2.7	428	46	12.9	39.5	25	92	30	33	0	0	0	0	0	0	3	0	0	1	0	95	110	215	72
1385	42	0	20.2	15	15	138	20	1	6.9	4.1	5.3	83	100	59	4	450	53	13.1	39.9	25	89	29	33	0	0	0	0	0	0	0	0	0	0	0	65	80	151	58
1386	54	0	17.9	19	13	318	17	0.6	7.5	4.5	5.3	93	90	59	3.7	436	51	12.8	39.9	27	92	29	32	1	0	0	0	0	0	1	1	1	0	1	89	104	198	43
1387	53	0	18.4	13	10	166	11	0.6	6.9	4.3	5.5	97	93	59	4.1	459	42	11.2	36	29	78	24	31	0	0	0	0	0	0	0	0	0	1	0	139	125	281	68
1388	39	1	23.9	19	24	174	22	2.3	7.1	4.3	5.2	98	99	59	6.6	568	75	16.2	48.3	31	85	29	34	1	0	0	0	0	0	0	0	0	1	1	49	127	195	120
1389	53	0	19.5	22	22	194	27	0.8	6.8	4.4	5.6	86	101	59	3.1	436	40	13	39.5	25	91	30	33	1	0	0	0	0	0	3	0	0	1	1	81	139	237	139
1390	48	0	18.7	22	22	154	30	0.8	7.3	4.1	5.3	84	102	59	6	484	63	13.6	42.1	27	87	28	32	1	0	0	0	0	0	0	0	0	0	1	108	128	237	44
1391	53	0	18.4	19	15	167	14	0.9	6.8	4.3	5.1	87	100	59	4.1	415	42	12.8	38.6	23	93	31	33	1	0	0	0	0	1	3	1	1	0	1	77	121	204	67
1392	50	1	21.6	19	20	168	19	1	7	4.4	5.9	94	95	59	5.2	460	41	13.7	42	22	91	30	33	1	0	0	1	1	0	0	1	0	0	0	73	139	219	80
1393	39	0	21.9	12	9	99	7	0.5	6.9	4	5	88	94	59	4.1	428	54	12.5	38.5	14	90	29	33	1	0	0	0	0	0	1	1	0	0	1	63	93	157	40
1394	39	0	21.4	15	13	116	14	0.3	7	4.3	5.4	92	98	59	4.6	474	69	13.8	42.2	27	89	29	33	0	0	1	1	1	0	1	1	1	1	0	47	106	177	224
1395	65	1	20.6	22	14	149	15	0.7	6.8	4.4	6.9	136	103	59	5.6	390	63	13	39.2	24	101	33	33	1	0	1	0	0	0	0	0	0	0	0	75	138	229	95
1396	59	0	17.3	29	25	185	23	0.8	6.6	4	5.5	90	111	59	4.5	420	55	13.8	42	21	100	33	33	1	0	1	0	0	0		1	0	0	0	86	95	192	118
1397	67	1	23	27	33	180	36	1.6	6.8	4.2	5.2	87	102	59	3.1	401	53	12.8	39.1	25	98	32	33	0	0	0	1	0	0	1	0	0	0	0	74	74	157	86
1398	42	1	26.8	16	15	339	23	0.6	7.2	4.3	5.2	103	107	59	6.9	471	68	14.3	44.5	31	95	30	32	1	0	1	1	1	0	1	1	0	1	1	49	139	200	95
1399	49	1	23.7	26	25	201	43	1.1	6.2	4	5.2	94	94	59	5.7	401	70	13.7	42.2	24	105	34	33	1	0	1	0	1	0	1	1	0	1	0	52	94	161	131
1400	23	1	28.1	19	24	167	18	0.7	7	4.4	5.6	96	110	59	7	498	60	15.8	47.6	29	96	32	33	0	0	1	0	1	0	1	1	0	0	0	45	106	175	172
1401	45	0	22.1	21	23	146	15	0.6	6.9	3.8	5.2	91	98	59	3.1	431	43	10.1	33.5	29	78	23	30	0	0	1	0	0	0	1	0	0	0	1	73	115	188	44
1402	45	1	20.1	19	22	167	14	0.9	6.3	4.3	5.1	84	103	59	5.8	457	51	14.4	44.4	24	97	32	32	1	0	1	0	0	1	0	0	0	0	0	73	85	164	66
1403	49	1	23.8	22	35	147	56	0.7	7	4.3	5.6	90	103	59	5.4	484	60	14.9	43.7	19	90	31	34	1	0	1	0	0	0	0	0	0	0	0	54	130	202	107
1404	37	0	17.1	12	11	163	13	0.6	6.9	4.3	5.3	81	96	59	3.3	434	43	13.1	40.5	23	93	30	32	1	0	1	0	0	0	1	0	0	0	0	92	59	159	56
1405	36	1	26.9	19	28	154	52	0.6	6.6	4.5	5.6	92	98	59	6.6	496	59	15.1	45.5	23	92	30	33	1	0	1	1	0	0	0	1	0	1	0	48	112	186	303
1406	45	1	27.4	13	22	193	34	0.8	6.9	4.4	5.4	92	92	59	6.4	500	85	15.5	46.1	29	92	31	34	1	0	1	1	1	0	1	1	0	0	0	49	165	235	206
1407	37	0	17.5	14	12	68	11	0.4	6.8	4.2	5.3	87	92	59	3.5	405	41	12.8	39.6	20	98	32	32	0	0	1	0	0	0	0	1	0	1	0	59	82	142	49
1408	51	1	20.8	14	13	222	30	0.9	7	4.5	5.6	106	90	59	5.8	482	44	14	43.9	26	91	29	32	0	0	1	1	0	0	1	1	0	1	0	45	104	166	89
1409	39	0	17.4	14	13	148	14	0.6	6.7	4.2	5	84	94	59	2.7	459	64	13.7	41.1	27	90	30	33	0	0	1	0	0	0	1	1	0	1	0	87	135	229	55
1410	26	1	18.6	16	17	134	24	0.8	7.3	4.2	5.1	90	119	59	6.6	486	101	14.7	44.3	29	91	30	33	1	0	1	0	1	0	1	0	0	1	0	57	61	126	108
1411	58	1	22.2	23	31	182	48	1	6.7	4.3	5.4	97	87	59	6	600	48	17	52.1	23	87	28	33	0	0	1	1	0	1	0	0	0	0	0	42	87	178	295
1412	53	1	26	16	18	207	14	0.7	7	4.3	5.3	96	95	59	5.6	480	78	15	45.2	21	94	31	33	0	0	1	1	1	0	1	1	0	1	0	48	130	194	93
1413	39	1	22.7	15	13	235	10	1.1	7	4.2	5.3	91	100	59	5	488	78	14.4	44	24	90	30	33	0	0	1	0	1	0	1	1	0	0	0	60	153	227	94
1414	55	1	22.1	17	18	197	31	0.8	6.7	4.3	5.1	85	90	59	6.9	503	60	15.8	46.3	22	92	31	34	0	0	1	1	1	0	1	0	0	0	1	48	165	225	144
1415	65	1	24.4	15	17	266	20	0.8	5.7	3.7	5.7	94	94	59	4.9	466	103	15.2	45.4	34	97	33	34	0	0	1	1	0	0	1	0	0	0	1	34	147	197	99
1416	49	0	18.9	12	15	129	10	0.6	6.8	4.1	5.5	96	102	59	4.1	425	44	13.6	41	22	97	32	33	0	0	1	0	0	1	0	0	0	0	0	74	130	214	77
1417	52	1	20.5	25	21	193	7	1.3	6.2	4.2	5.4	92	92	59	6.5	442	65	13.5	43	18	97	31	31	1	0	1	0	0	1	0	0	0	0	0	48	91	146	71
1418	54	1	22	15	24	160	18	0.7	7.1	4.2	5.3	88	101	59	5.2	422	89	13.4	39.9	30	95	32	34	0	0	1	0	0	0	0	0	1	1	0	45	149	210	66
1419	46	1	24.8	34	45	288	35	0.8	7	4.3	4.7	81	90	59	7	529	78	15.8	46.9	27	89	30	34	1	0	1	0	1	0	0	1	0	0	0	66	146	237	123
1420	37	0	17.9	21	15	171	16	0.6	7	4.3	5	86	91	59	4.9	424	59	9.9	32.9	33	78	23	30	1	0	1	0	0	0	0	1	0	1	0	75	103	188	66
1421	38	1	23.8	24	26	184	15	0.7	6.5	4.3	5.1	86	91	59	6.7	463	81	14.9	45.6	21	99	32	33	0	0	1	0	1	0	1	1	0	0	0	44	128	184	97
1422	42	1	21.7	20	26	143	17	0.8	7.1	4.4	5.4	84	94	59	5.1	513	64	15.5	48.4	25	94	30	32	0	0	1	0	1	0	0	1	0	1	0	64	109	184	63
1423	54	1	22.2	18	12	202	15	0.7	6.5	4	5.5	102	92	59	3.9	473	41	15.1	44.8	22	95	32	34	1	0	1	0	0	0	0	0	0	0	1	45	106	158	56
1424	38	1	21.5	24	30	127	101	0.7	6.8	4.4	5.3	87	97	59	8	426	61	14.1	41.5	19	97	33	34	1	0	1	0	0	0	0	0	0	1	0	75	115	202	69
1425	32	1	15.6	17	20	135	29	0.3	6.9	4.4	5.4	101	98	59	4.5	469	52	14	42.7	20	91	30	33	0	0	1	0	0	0	0	0	0	0	0	54	103	163	76
1426	51	1	21.6	13	10	173	13	1.3	6.9	4.4	5.3	91	97	59	5.4	472	47	14.4	45.8	21	97	31	31	0	0	1	0	1	0	0	0	0	0	0	61	148	223	86
1427	38	1	21.4	16	20	165	27	0.3	6.4	4.1	5.6	99	99	59	4.3	485	69	13.9	42.4	25	87	29	33	0	0	1	0	1	0	0	1	0	0	0	48	111	172	100
1428	50	0	20.5	25	34	181	15	0.6	6.9	4.3	5.3	93	95	59	3.9	456	66	13.5	42.4	19	93	30	32	1	0	1	0	0	0	1	1	0	0	0	63	179	248	151
1429	47	1	20	21	21	165	31	0.6	6.3	4	5.6	94	96	59	8	433	57	14.8	43.4	29	100	34	34	1	0	1	0	0	1	0	1	0	0	1	53	92	161	157
1430	31	0	21.8	14	10	149	9	0.4	6.7	4.1	5.4	93	96	59	2.7	448	51	12.7	39.9	19	89	28	32	0	1	0	0	0	0	0	0	0	0	0	72	83	158	52
1431	45	0	24.1	21	24	214	80	1.7	7	4	5	84	100	59	3.6	414	44	13	39.9	17	96	31	33	1	1	0	1	0	0	1	0	1	0	0	47	114	170	91
1432	45	1	17.7	26	24	214	16	0.7	7.3	4.3	5.2	79	97	59	5.7	393	49	12.7	39.8	22	101	32	32	0	1	0	0	0	0	0	1	0	0	0	85	99	191	48
1433	40	1	21.2	17	10	315	18	1.1	7	4.2	5.2	88	96	59	5.5	492	56	15.2	46.1	25	94	31	33	1	1	0	0	1	1	1	1	0	0	0	63	118	190	90
1434	40	0	21.1	19	12	120	13	0.4	7.1	4.3	5.5	81	99	59	4.1	513	42	11.3	36.4	23	71	22	31	1	1	0	0	0	0	0	0	0	0	0	83	98	193	44
1435	30	0	23	12	6	206	9	0.4	7.4	4.2	5.1	79	106	59	3.3	455	39	9.6	32.6	23	72	21	29	0	1	0	0	1	0	0	1	0	0	0	69	79	148	45
1436	48	1	20.6	21	21	427	29	0.8	7.3	4.6	5.4	97	97	59	5	500	52	14.7	43.9	29	88	29	34	0	1	0	0	0	0	3	0	0	0	0	90	103	207	154
1437	43	1	19.4	24	24	186	30	1.7	7.3	4.3	5.5	96	99	59	7.6	498	55	15	45.3	17	91	30	33	0	1	0	0	0	0	3	1	0	0	0	59	104	177	84
1438	62	1	23.3	27	32	176	22	0.8	7	3.9	5.5	102	100	59	5.5	473	55	15	45.2	13	96	32	33	0	1	0	0	0	0	0	0	0	0	1	34	108	152	102
1439	40	1	27	42	61	199	130	0.9	7.4	4.5	4.9	98	104	59	7.6	522	62	17	49.6	25	95	33	34	1	1	0	1	0	0	0	1	0	0	1	71	118	197	118
1440	47	0	19.5	15	12	116	9	0.4	6.4	4	5.3	85	98	59	3	427	46	11.7	37	22	87	27	32	1	1	0	0	0	0	1	0	0	0	1	84	103	190	40
1441	50	1	20.8	15	17	126	46	0.8	6.3	4.1	5.3	98	95	59	6.3	493	78	15.7	47.1	28	96	32	33	1	1	0	0	0	0	1	0	0	0	1	43	154	210	109
1442	56	0	20.1	18	23	360	38	1.9	6.9	4.1	5.5	93	87	59	5.1	442	51	12.9	40.5	17	92	29	32	0	0	0	0	1	0	0	1	0	0	1	88	111	200	45
1443	55	0	19.5	16	11	164	10	1.5	6.9	4.6	5.5	91	91	59	2.6	441	46	13	39.8	17	90	30	33	0	0	0	0	0	0	0	0	0	0	0	58	96	162	77
1444	54	0	23.1	29	37	280	22	0.9	7.3	4.2	5.3	90	100	59	4.3	440	47	13.5	42.5	23	97	31	32	1	0	0	0	0	1	1	1	1	0	0	75	130	211	68
1445	64	0	20.2	22	15	321	16	1.1	7.3	4.4	5.3	85	94	59	3.7	418	67	13.2	39.8	14	95	32	33	0	0	0	0	0	0	0	0	0	0	0	76	129	210	60
1446	50	0	17.6	30	23	156	29	1.1	7.1	4.3	5.6	92	92	59	3	423	47	13.2	42.1	19	100	31	31	1	0	0	1	0	0	0	0	0	0	1	72	83	164	44
1447	41	0	19.2	22	18	85	12	1.1	6.7	4.3	4.9	82	97	59	3.5	404	45	13.3	39.9	20	99	33	33	1	0	0	0	1	1	0	0	0	0	0	90	73	164	40
1448	26	1	22.5	24	45	177	37	0.8	7.4	4.7	5.4	102	96	59	4.9	514	49	15.3	46.7	27	91	30	33	0	0	0	0	0	0	0	0	0	1	0	46	60	120	53
1449	41	0	19.2	14	11	112	14	0.8	6.9	4.3	5.2	85	96	59	3.6	437	55	12.4	39.1	27	90	28	32	1	0	0	0	0	0	0	0	0	0	0	83	127	214	64
1450	40	0	22.1	17	12	111	13	0.8	7.2	4.2	5.3	95	88	59	4.6	410	46	12.8	38.8	26	95	31	33	0	0	0	0	0	0	0	0	0	0	0	87	146	239	65
1451	38	0	22.4	17	16	137	24	0.5	6.7	4.2	5.7	78	105	59	4	386	70	11.5	35.1	21	91	30	33	0	0	0	0	0	0	1	1	0	0	0	69	101	177	67
1452	41	0	20.3	17	18	142	19	0.9	7.5	4.2	5.5	98	101	59	4.5	425	43	12.5	39.8	21	94	29	31	0	0	0	0	0	0	0	1	1	0	0	72	81	154	42
1453	40	0	22.1	13	15	149	15	0.6	6.5	4.4	5.4	88	95	59	3.4	447	43	13.4	40.5	23	91	30	33	1	0	0	0	1	0	0	0	0	0	0	89	97	191	71
1454	32	0	19	21	18	157	14	0.6	7	4.3	5.3	97	90	59	3.8	463	55	13.2	39.8	21	86	29	33	0	0	0	0	1	0	0	1	0	1	0	74	116	194	62
1455	41	1	21.3	20	18	170	19	1.8	7.3	4.6	5.1	93	98	59	4.7	493	38	15.6	46.6	24	95	32	34	1	0	0	0	0	1	0	1	1	0	0	75	120	209	81
1456	45	0	19.4	20	14	174	22	0.7	6.9	4.2	5.2	83	94	59	3.7	421	34	10.3	33.7	22	80	25	31	1	0	0	0	0	0	0	0	0	0	0	89	73	165	28
1457	38	0	21.5	15	10	192	14	0.7	6.7	4.2	5.4	90	102	59	3.8	359	42	12.1	37	19	103	34	33	1	0	0	0	0	0	0	0	0	0	0	68	80	160	56
1458	44	0	19.9	13	12	101	16	0.6	6.3	3.9	5.2	91	96	59	4.1	440	56	13	39	29	89	30	33	0	0	0	0	1	0	0	1	0	0	0	50	101	155	48
1459	45	0	21.2	20	13	138	13	0.9	6.9	4.1	5.4	89	90	59	3.9	435	43	12.1	38.6	25	89	28	31	1	0	0	0	0	0	0	1	0	1	0	70	89	168	93
1460	46	0	21.1	23	17	180	15	1.3	7	3.9	5.3	80	93	59	4.5	406	54	12.2	37.3	22	92	30	33	0	0	0	1	1	0	1	1	0	1	0	94	91	188	39
1461	50	0	26.5	15	19	131	9	1.5	6.6	4	5	89	105	59	3.7	437	48	14.4	41.5	18	95	33	35	0	0	0	1	0	0	0	1	0	0	0	52	150	212	99
1462	46	0	18.3	17	15	109	10	1.6	7.6	4.4	5.6	88	89	59	4.7	413	47	12.6	38.7	18	94	31	33	1	0	0	0	0	0	0	0	0	0	0	78	154	239	60
1463	40	0	17	13	9	191	10	0.6	6.9	3.9	4.9	77	98	59	3.3	391	52	11.8	37.3	28	95	30	32	0	0	0	0	0	0	0	0	0	0	0	60	98	165	81
1464	46	0	18.7	15	11	145	17	0.6	7.1	4.3	5.9	86	100	59	4.5	411	47	10.2	33.6	24	82	25	30	0	0	0	0	0	0	1	0	1	0	0	51	131	194	157
1465	51	0	19.6	18	19	294	59	0.5	6.8	4	5.4	88	94	59	3.9	435	48	12.5	38.5	32	89	29	33	0	0	0	0	0	0	0	0	0	0	0	64	114	190	97
1466	44	0	21.4	20	14	149	14	1.3	7.1	4.3	5.1	74	90	59	3.3	387	37	11.6	35.8	14	93	30	32	1	0	0	0	0	0	1	0	0	0	0	81	100	187	52
1467	38	0	19.5	14	9	149	11	0.8	6.7	4.3	5.2	88	99	59	4.6	481	45	13.8	42.3	24	88	29	33	0	0	0	0	1	0	1	0	0	0	0	75	95	181	59
1468	36	0	17.6	26	21	146	35	1	7.5	4.3	5.1	94	95	59	5.2	503	54	13.8	41.6	21	83	27	33	1	0	0	0	0	0	0	0	0	0	0	88	79	173	38
1469	31	0	20	14	11	118	10	0.7	7	4.3	5	84	91	59	4.2	451	43	12.9	39.6	27	88	29	33	1	0	0	0	0	0	3	1	0	0	0	74	81	160	47
1470	42	0	22.7	19	22	103	19	1.3	6.8	4.2	4.8	81	91	59	4.8	430	49	13.8	40.5	31	94	32	34	1	0	0	0	0	1	0	0	0	0	0	78	152	243	42
1471	33	0	18.3	14	16	152	12	0.6	7.1	4.1	5.2	86	89	59	4.1	441	58	12.8	39.9	15	91	29	32	1	0	0	0	0	0	0	0	0	0	0	83	97	183	50
1472	42	0	20.3	20	20	98	17	0.9	7.3	4.1	5.3	83	101	59	4	389	39	12.9	39.7	25	102	33	33	1	0	0	0	0	1	0	1	0	0	0	100	79	186	30
1473	39	0	20.1	19	13	183	21	0.6	7	4.2	5	78	100	59	4	412	59	12.5	39.4	20	96	30	32	0	0	0	0	0	0	3	0	1	0	0	69	93	172	78
1474	38	0	19	15	10	150	14	0.6	6.8	4.2	6.2	109	99	59	3.2	486	63	14.4	44.5	32	92	30	32	0	0	0	0	0	0	1	0	0	0	0	79	75	169	67
1475	34	0	19.2	12	10	142	13	1.1	7.1	4.5	5	88	104	59	2.4	447	50	12.8	40.3	20	90	29	32	0	0	0	0	0	0	1	0	0	0	1	79	66	148	41
1476	38	0	19.5	16	14	142	14	0.7	6.9	4.3	5.3	89	102	59	3.2	413	39	12.3	38.3	25	93	30	32	1	0	0	0	0	0	0	0	0	0	0	66	75	143	38
1477	33	0	21.4	16	11	81	11	0.7	7.1	4.2	5	88	103	59	2.9	427	47	13.2	39.8	19	93	31	33	1	0	0	0	0	0	0	0	0	1	1	72	87	168	39
1478	49	0	21.9	19	19	153	12	1.1	6.7	4.4	5.6	85	101	59	4.3	410	34	11.7	36.8	18	90	29	32	0	0	0	0	0	0	0	0	1	0	0	77	85	170	70
1479	38	0	23.5	15	13	120	16	0.4	6.6	4.1	5.6	82	101	59	3.6	421	62	8.1	28.2	42	67	19	29	0	0	0	0	1	0	0	0	0	0	0	63	65	134	51
1480	37	1	19.7	20	37	171	15	1.4	7.1	4.3	5.2	101	102	59	5.7	537	66	16.6	48.3	24	90	31	34	0	0	0	0	0	0	3	0	0	0	0	55	169	233	111
1481	43	1	22.9	29	24	217	70	1.3	7.2	4.3	5.2	90	102	59	6.1	480	35	14.8	45.3	22	94	31	33	1	0	0	0	0	1	3	0	0	0	0	94	116	218	63
1482	47	0	19.8	22	20	172	15	0.5	7.2	4.4	5.8	91	101	59	4.4	469	55	13.2	39.9	21	85	28	33	0	0	0	0	0	1	0	1	0	0	0	80	96	178	53
1483	53	0	19.6	21	21	237	15	0.8	7.1	4.4	5.2	85	92	59	4.3	474	42	14.1	42.6	24	90	30	33	1	0	0	0	0	0	1	0	1	1	0	93	111	208	46
1484	47	0	22.5	14	11	161	11	0.7	7	4.1	5.2	82	105	59	3.6	458	66	13	40.1	26	88	28	32	1	0	0	0	0	0	0	0	1	0	0	71	154	227	77
1485	38	0	20.4	15	10	157	11	0.6	6.9	4.4	5.6	89	94	59	4.1	421	39	9.4	31.9	52	76	22	30	0	0	0	0	1	0	3	0	0	0	0	82	80	164	34
1486	58	0	19.8	19	13	205	10	0.6	6.9	4.1	5.5	85	103	59	4	416	31	12.5	39.6	19	95	30	32	0	0	0	0	0	0	0	0	0	0	0	74	103	182	56
1487	47	1	23.5	18	20	240	14	0.6	6.8	4.3	5.2	110	101	59	6.7	478	42	14.6	42.5	18	89	31	34	1	0	0	0	0	1	1	1	0	0	0	47	115	166	78
1488	57	0	18.8	22	16	157	13	1	6.4	3.9	5.7	83	91	59	4.3	420	43	12.7	39.6	21	94	30	32	0	0	0	0	0	0	0	0	0	1	0	86	70	164	76
1489	29	0	17.7	19	16	208	16	0.9	6.5	4.2	5.2	76	110	59	4.2	455	41	13.4	40	17	88	30	34	0	0	0	0	1	0	0	0	0	0	0	62	84	149	25
1490	46	0	18.8	17	14	151	16	2	7.3	4.6	5	82	93	59	3.3	479	44	13.5	42.7	25	89	28	32	0	0	0	0	0	0	0	0	0	0	0	77	123	214	57
1491	46	0	19	15	10	126	11	0.5	7	4.2	5.5	82	98	59	3.5	480	45	9.1	32.3	29	67	19	28	1	0	0	0	0	0	0	0	0	0	0	68	126	200	62
1492	56	0	17.4	24	29	330	17	0.6	7.4	4.5	5.5	89	84	59	4.5	419	54	12.7	39.7	23	95	30	32	0	0	0	0	0	0	0	0	0	0	0	73	167	255	78
1493	62	0	19.9	14	12	148	10	0.5	6.5	3.9	5.8	94	100	59	4.9	417	59	12.3	38.8	28	93	30	32	0	0	0	0	0	0	0	0	0	0	1	70	139	222	156
1494	50	0	16	22	11	144	13	1.3	7.1	4.3	5.6	89	92	59	4.8	441	51	13	41.5	21	94	30	31	0	0	0	0	0	0	0	0	0	0	0	86	91	179	52
1495	48	1	22.8	20	21	178	16	0.6	7.3	4.4	5.4	88	92	59	5	532	37	15.3	46.4	17	87	29	33	0	0	0	0	0	0	0	0	0	0	0	45	130	193	130
1496	46	0	21.4	24	20	206	15	0.5	6.9	4.2	5.5	88	94	59	4.7	460	45	13.9	41.1	16	89	30	34	0	0	0	0	0	1	0	0	0	0	0	81	106	195	68
1497	52	0	20.6	18	9	219	10	0.8	7.3	4.6	5.2	85	83	59	4.5	433	26	13.1	41.4	18	96	30	32	0	0	0	0	0	0	1	0	1	0	0	86	156	249	50
1498	53	0	24.8	13	14	157	13	1	6.9	4.3	5.5	103	100	59	3.8	380	37	11.5	36.6	19	96	30	31	0	0	0	1	1	0	0	1	1	0	0	83	155	249	43
1499	51	0	22.1	19	15	249	11	0.6	7	4.1	5.5	91	101	59	3.7	460	29	12.7	40.9	17	89	28	31	0	0	0	1	1	0	0	1	1	0	0	76	107	189	54
1500	59	0	21.6	29	23	218	34	0.8	7.2	4.2	5.7	93	97	59	6.1	412	49	12.7	40.2	25	98	31	32	0	0	0	0	0	1	0	0	0	0	0	67	100	175	96
1501	55	0	21.2	17	12	188	42	0.9	6.8	4.2	5.7	88	100	59	3.3	389	38	11.4	36	25	93	29	32	0	0	0	0	0	0	1	1	1	0	0	71	143	229	84
1502	50	0	21	19	20	169	13	0.8	6.6	4.1	5.1	74	100	59	4.1	419	48	13.3	41.5	24	99	32	32	0	0	0	0	0	1	0	0	0	0	0	81	177	266	78
1503	41	0	22.3	13	13	149	17	0.5	6.9	4.3	4.9	83	99	59	4	446	56	12.4	37.9	28	85	28	33	0	0	0	0	0	0	0	0	0	0	1	51	105	170	102
1504	42	1	20	13	11	150	16	0.7	7.2	4.4	5.3	82	97	59	5.7	472	55	13.6	41.3	21	88	29	33	0	0	0	0	0	0	0	0	0	0	0	60	93	157	45
1505	43	1	21.8	20	19	263	13	0.5	7.2	4.3	5.2	87	96	59	5.8	488	47	13.7	43.2	24	89	28	32	1	0	0	1	0	0	0	1	0	0	0	48	109	168	75
1506	39	0	25.3	18	12	212	11	0.7	6.7	4.2	5	91	107	59	3.3	394	40	11.1	35.9	33	91	28	31	0	0	0	1	1	0	1	0	0	0	0	84	91	180	49
1507	60	0	23.3	19	14	135	14	0.8	6.9	4.4	5.5	92	90	59	5.4	444	26	14.1	42.3	20	95	32	33	1	0	0	1	0	0	0	0	0	0	0	90	135	243	104
1508	49	0	19.5	19	13	155	10	0.5	6.7	3.9	5.2	85	96	59	4.6	421	43	10.3	35.3	17	84	25	29	1	0	0	0	0	0	0	0	0	0	1	75	138	223	70
1509	52	0	20.8	28	34	362	131	0.8	7.3	4.4	5.4	101	98	59	4.8	457	39	13.8	41.3	27	90	30	33	0	0	0	1	0	0	0	0	1	0	0	91	134	236	94
1510	61	0	19.7	26	17	210	13	0.6	6.5	3.9	5.3	88	96	59	4.7	432	31	13	40.3	21	93	30	32	1	0	0	0	0	1	1	0	0	0	0	106	138	252	34
1511	49	0	21.2	25	18	347	16	1.4	6.6	4.2	5.1	83	99	59	4.8	433	34	13.9	41	21	95	32	34	0	0	0	0	0	0	1	0	0	0	0	96	107	221	81
1512	55	0	24.3	27	53	235	78	1	7.6	4.4	5.4	92	103	59	5.1	454	42	13.8	41	23	90	30	34	0	0	0	1	1	0	0	0	0	0	0	60	163	243	111
1513	55	0	19.9	18	22	134	21	0.6	6.7	4.4	5.7	89	95	59	3.5	413	26	12.9	40.2	19	97	31	32	1	0	0	0	0	1	0	0	0	0	0	82	112	206	48
1514	48	1	18.6	20	19	164	37	1.6	7.1	4.6	5.4	93	91	59	6.1	450	41	15.1	44	24	98	34	34	1	0	0	0	1	0	3	0	0	0	0	74	135	216	68
1515	53	0	19.7	16	15	261	15	1.1	6.7	4.4	5.6	84	114	59	4.4	457	42	14.1	42.8	22	94	31	33	0	0	0	0	0	0	0	0	0	0	0	60	121	191	66
1516	47	0	24.2	20	22	139	16	0.6	7.2	4.4	4.7	90	96	59	4.3	444	58	14.1	41.4	18	93	32	34	1	0	0	0	0	1	0	0	0	0	1	99	158	265	75
1517	57	0	19.6	31	41	206	40	0.6	7.1	4.4	5.6	85	91	59	4.4	493	38	15.2	45.7	22	93	31	33	0	0	0	0	0	0	1	1	1	0	0	82	74	161	43
1518	56	0	17.7	23	18	195	26	0.8	6.8	4	5.2	99	81	59	3.7	403	45	12.6	39.6	25	98	31	32	1	0	0	0	0	1	0	0	1	0	1	73	121	208	114
1519	37	0	18.9	15	9	147	21	1.1	7.1	4.3	5.4	89	100	59	3.3	421	57	12.2	38.4	33	91	29	32	1	0	0	0	0	0	3	0	0	0	1	93	113	211	59
1520	35	0	16.4	19	22	157	22	0.6	6.9	4.5	5	83	91	59	4.5	429	72	13.1	38.8	27	90	31	34	1	0	0	0	1	0	1	0	0	0	1	92	70	169	41
1521	42	0	17.7	13	10	102	12	0.7	7	4.1	4.9	77	96	59	6	445	62	14.2	43.1	20	97	32	33	0	0	0	0	0	0	3	1	0	0	1	92	116	213	31
1522	46	0	21.1	19	20	76	12	0.6	7	4.1	5.3	93	100	59	3.8	406	27	12.5	38.2	20	94	31	33	0	0	0	0	0	1	3	0	0	0	1	116	155	269	41
1523	40	0	18.1	29	23	250	13	0.7	7.1	4.1	5.2	92	89	59	5	439	27	11.4	36.5	17	83	26	31	0	0	0	0	0	0	3	0	0	0	0	93	74	170	35
1524	39	1	17.9	17	13	136	49	0.6	6.9	4.4	5.2	90	94	59	6.6	446	89	14.2	43.6	20	98	32	33	1	0	1	0	0	0	0	1	0	1	1	95	84	197	100
1525	46	0	20.3	19	12	139	13	0.5	6.9	4.2	5.1	83	96	59	4.4	432	59	13	39.8	24	92	30	33	1	0	1	0	1	0	0	0	0	0	0	57	99	172	150
1526	36	1	19.7	21	23	192	11	0.9	6.8	4.6	5	85	109	59	5.9	497	45	15.2	44.8	16	90	31	34	0	0	1	0	0	0	1	0	0	0	0	54	75	134	47
1527	42	1	19.2	14	13	143	23	0.4	6.6	4.2	5.3	81	99	59	5.1	438	46	13.8	41.5	17	95	32	33	0	0	1	0	0	0	0	0	0	0	0	39	79	124	68
1528	39	1	19.3	25	29	197	99	0.8	6.8	4.4	5	96	81	59	5.1	508	43	15.9	46.2	19	91	31	34	1	0	1	0	0	0	3	1	0	0	0	88	96	195	57
1529	40	1	21.9	17	19	212	20	0.5	6.4	4.2	5.3	90	98	59	4.9	485	75	14.9	45.5	30	94	31	33	1	0	1	1	1	0	0	0	0	0	0	58	112	179	41
1530	38	1	18.7	15	14	213	16	0.8	7.1	4.3	5.2	74	102	59	4.3	453	59	14.7	44.5	21	98	33	33	1	0	1	0	0	0	0	0	0	0	1	57	147	223	81
1531	40	1	23.5	20	16	281	15	0.8	7	4.4	5.2	94	96	59	4.9	498	48	15.1	45.4	24	91	30	33	1	0	1	0	0	1	1	0	0	0	1	74	112	194	93
1532	50	1	18.3	24	25	220	36	0.6	6.4	4.2	5	74	93	59	6.7	498	62	15.4	46.5	26	93	31	33	1	0	1	0	0	1	3	1	0	1	0	69	106	183	69
1533	46	0	18.6	12	8	142	13	0.7	7.5	4.3	4.9	77	87	59	4.6	410	44	12.7	38.9	24	95	31	33	1	0	1	0	0	0	3	0	0	0	0	104	102	215	74
1534	42	0	22.5	16	16	147	9	0.8	6.8	4	4.8	84	90	59	3.3	415	53	13.2	39	24	94	32	34	0	0	1	0	1	0	1	0	0	0	1	63	100	172	54
1535	58	0	21.1	15	10	198	12	0.9	6.6	4.2	5.6	91	90	59	4	389	53	11.7	37.4	23	96	30	31	0	0	1	0	0	0	0	0	0	0	0	54	112	180	111
1536	46	1	20.7	28	25	222	70	0.9	6.8	4.3	5	93	100	59	5.7	480	66	16	48.1	30	100	33	33	1	0	1	0	0	0	0	1	0	0	0	65	63	146	139
1537	60	1	21.8	26	34	200	44	0.6	6.7	4	6.1	91	101	59	7.3	445	40	13.9	42.2	21	95	31	33	0	0	1	1	0	0	0	0	0	0	0	40	131	201	186
1538	45	1	23.6	17	15	163	23	0.8	7	4.3	5.1	104	98	59	7.3	411	37	13.7	40.8	22	99	33	34	1	0	1	0	0	1	1	1	0	0	1	53	118	180	75
1539	58	1	21.2	20	23	222	31	0.8	7	4.1	5.7	92	93	59	5	472	39	14.3	44.1	22	93	30	32	0	0	1	0	0	1	0	0	1	0	1	53	174	243	171
1540	48	1	23.4	23	19	195	133	0.7	7.4	4.5	5.3	73	99	59	4.3	465	41	15.2	45.2	29	97	33	34	1	0	1	0	1	1	3	1	0	0	0	87	131	233	85
1541	25	0	19.7	13	9	146	11	0.4	7.5	4.4	4.9	83	100	59	5.6	451	39	12.7	39.4	19	87	28	32	0	1	0	0	1	0	3	1	0	0	0	63	80	149	44
1542	53	1	22	20	17	200	79	0.5	7.5	4.6	5.2	89	96	59	5.6	469	55	14	41.9	24	89	30	33	1	1	0	0	1	0	0	0	0	0	1	60	167	232	122
1543	36	0	19.3	18	15	152	18	0.6	7.6	4.5	5.1	87	99	59	3.7	444	40	13.1	40.4	24	91	30	32	1	1	0	0	1	0	0	0	0	0	0	82	76	166	71
1544	31	1	23.1	26	36	143	94	1.2	7.5	4.6	5.1	87	108	59	7.1	516	56	15.2	44.9	28	87	30	34	0	1	0	1	1	1	1	1	1	0	0	55	133	191	59
1545	36	0	24.6	13	9	116	11	1	7	4.1	5	79	98	59	5.6	398	76	12.1	37.8	31	95	30	32	1	1	0	1	1	0	1	0	0	0	0	76	84	168	47
1546	37	1	18.7	19	24	245	18	1	6.9	4.2	5.5	82	98	59	4.6	463	48	13.4	41.6	17	90	29	32	1	1	0	0	0	0	3	0	0	0	0	65	106	176	46
1547	39	1	25.6	29	31	222	80	0.8	6.9	4.3	5.2	98	98	59	6.8	540	55	16	47.4	21	88	30	34	1	1	0	1	0	0	1	1	0	0	0	45	162	234	191
1548	33	0	22.8	14	13	151	14	0.5	6.9	4.1	5.5	91	101	59	2.8	462	66	11.7	37	34	80	25	32	0	1	0	1	1	0	0	1	1	0	1	67	105	181	50
1549	51	1	24.1	23	26	158	16	0.6	6.8	4.1	5.4	114	95	59	6.1	472	43	14.4	43.2	17	92	31	33	0	1	0	1	1	0	1	0	0	1	0	55	128	194	65
1550	47	1	23.7	27	41	157	19	0.8	6.7	4.3	4.7	83	100	59	6.8	488	40	14.7	42.8	20	88	30	34	1	1	0	0	1	0	0	1	0	0	0	126	98	236	22
1551	42	1	24	28	98	339	61	0.7	7.6	4.6	5.7	94	93	59	7	525	59	15.2	45.2	19	86	29	34	0	1	0	1	0	0	0	0	0	0	0	40	153	228	259
1552	63	1	18.3	26	20	262	25	0.5	6.9	4	5.5	91	89	59	5.3	453	40	13.8	42.3	20	93	31	33	0	0	0	0	0	1	0	0	0	0	0	68	109	183	60
1553	47	0	28	15	14	105	12	0.6	6.8	4	5.5	87	103	59	3.4	431	48	10.7	34.8	21	81	25	31	0	0	0	1	1	0	1	1	0	1	0	69	129	208	71
1554	39	0	19.4	20	24	159	19	1	7.2	4.4	4.8	94	92	59	4	407	42	13.5	40.1	22	99	33	34	1	0	0	0	0	0	0	0	0	0	0	75	91	176	27
1555	51	0	21.1	15	12	202	10	0.5	7	4.3	5.6	96	91	59	5	426	35	12.9	39.8	22	93	30	32	0	0	0	0	0	0	1	0	0	0	0	65	137	213	87
1556	35	1	19.4	18	15	176	21	0.4	6.5	4.6	5.6	101	90	59	5.4	478	44	14	43.4	21	91	29	32	1	0	0	0	1	0	0	0	0	0	0	46	113	188	197
1557	39	0	18.3	18	12	126	16	0.8	7.2	4.5	5.5	85	90	59	4.5	389	34	12	37.6	22	97	31	32	0	0	0	0	0	0	0	0	0	0	0	77	99	186	35
1558	32	0	16	15	11	175	12	0.7	7.4	4.8	5.1	90	101	59	3.3	448	43	13.4	41.8	23	93	30	32	1	0	0	0	1	0	0	0	0	0	0	67	114	191	73
1559	36	0	21.7	12	12	133	17	0.8	7	4	5.4	96	92	59	5.4	429	65	13.3	40.2	35	94	31	33	1	0	0	1	1	0	1	0	0	0	0	58	124	200	79
1560	36	0	17	19	17	178	16	0.6	7.2	4.2	5.1	94	93	59	3.7	438	60	13.1	39.5	22	90	30	33	0	0	0	0	0	0	3	0	0	1	0	62	89	161	46
1561	47	0	19.2	18	13	142	9	0.7	6.6	3.9	5.2	88	103	59	3.1	400	31	12.1	37.5	22	94	30	32	0	0	0	0	0	0	3	0	0	0	1	50	101	161	38
1562	38	0	20.5	11	8	134	8	1.1	7.5	4.4	4.9	88	107	59	1.9	450	55	13.1	39.6	20	88	29	33	0	0	0	0	1	0	3	0	0	0	0	73	80	159	64
1563	46	0	21	15	12	190	15	0.5	7.4	4.4	5.1	88	80	59	3.8	415	78	12.5	38.1	24	92	30	33	1	0	0	1	0	0	0	0	0	0	0	55	123	198	103
1564	36	0	18.9	18	19	192	17	0.7	6.9	4.2	5.4	85	95	59	4.6	446	62	13.2	40	25	90	30	33	0	0	0	0	0	0	0	0	0	0	0	69	90	170	54
1565	36	1	22.7	18	20	182	20	0.7	6.9	4.4	5.1	90	98	59	5.9	529	54	15.8	47.7	21	90	30	33	1	0	0	0	1	1	0	1	1	1	0	75	95	187	160
1566	52	0	19.3	15	10	211	21	0.7	7.5	4.5	5	92	85	59	4.8	405	50	12.8	39.6	26	98	32	32	1	0	0	0	0	0	0	0	0	0	0	66	142	218	85
1567	40	1	23	36	29	161	26	1.1	7.6	4.7	5.3	84	106	59	6.3	489	40	15.1	46	20	94	31	33	0	0	0	0	1	1	3	0	0	0	0	73	131	214	82
1568	42	0	18.7	18	13	160	18	0.7	7	4.1	5	92	103	59	4.7	485	63	14.9	46.3	27	96	31	32	0	0	0	0	0	0	0	0	0	0	0	72	105	187	82
1569	39	0	24.5	14	19	187	16	0.6	7.4	4	5.5	100	108	59	3.8	464	62	13.5	42.2	32	91	29	32	1	0	0	1	1	0	0	0	0	0	0	45	139	202	91
1570	36	1	20.7	14	11	219	18	0.9	7.2	4.3	5.3	89	102	59	6	437	58	13.6	40.5	21	93	31	34	1	0	0	0	0	0	0	1	0	0	0	43	105	157	62
1571	44	1	18.4	89	38	152	17	0.5	6.6	4.1	5.3	90	97	59	4.2	500	33	15.1	45.6	23	91	30	33	1	0	0	0	0	1	0	1	0	0	0	71	119	201	60
1572	52	0	20.9	16	12	289	10	0.6	6.7	4.3	5.1	91	102	59	3.5	394	30	12.9	39.8	13	101	33	32	0	0	0	0	0	0	0	0	0	0	0	76	142	236	75
1573	63	0	19.5	27	17	232	14	0.5	6.6	4.2	5.1	76	106	59	6.2	388	44	12.2	36.3	20	94	31	34	1	0	0	0	0	0	3	1	1	0	1	51	154	206	70
1574	51	0	17.8	22	22	287	17	0.7	7.8	4.4	5.2	86	93	59	5.1	514	46	14.6	46.2	22	90	28	32	0	0	0	0	0	0	0	0	0	0	0	84	119	213	124
1575	37	0	23.2	15	14	158	12	0.4	7.1	4.1	5.1	88	99	59	4.2	441	70	12.6	38.5	20	87	29	33	1	0	0	1	0	1	0	0	0	0	1	61	102	170	54
1576	60	0	23.8	24	23	232	28	0.9	7.1	4.5	5.3	95	93	59	2.6	442	50	13.3	41.1	25	93	30	32	0	0	0	0	0	0	3	0	0	1	1	59	166	231	109
1577	49	0	19.1	19	11	214	12	0.8	6.8	4.3	5.3	86	102	59	4	439	45	12.5	39.7	17	90	29	32	1	0	0	0	0	0	3	0	0	0	0	97	78	183	86
1578	57	0	22.1	23	15	200	13	1.5	7.3	4.4	5.3	85	116	59	3.9	474	39	12.8	40.3	21	85	27	32	1	0	0	0	0	0	0	0	0	1	1	79	152	237	55
1579	72	1	20.4	22	12	151	25	0.8	6.6	4.2	5.6	88	99	59	4.7	421	36	13.7	41.3	14	98	33	33	1	0	0	0	0	1	0	0	0	0	0	87	116	219	78
1580	68	0	16.8	23	16	141	22	0.8	7.1	4.3	6	97	96	59	5.2	414	40	12.8	39.9	19	96	31	32	0	0	0	0	0	0	3	0	0	0	0	112	170	283	62
1581	58	0	16.1	23	25	226	28	0.7	7.2	4.6	5.7	93	98	59	4.3	419	40	12.5	38.6	20	92	30	32	0	0	0	0	0	0	0	0	0	0	0	133	81	219	59
1582	58	0	19.6	22	19	164	21	0.5	6.5	3.9	4.9	88	94	59	5	432	96	12.4	38	27	88	29	33	0	0	0	0	0	0	0	0	0	0	1	56	157	229	133
1583	69	1	22.1	19	15	182	41	0.9	6.5	4.2	5.1	108	92	59	7.2	467	76	15.2	45.3	23	97	33	34	1	0	1	1	0	1	0	0	0	0	0	74	150	248	117
1584	33	0	16.9	17	12	185	10	0.3	6.3	4.1	5.3	89	80	59	3.5	466	34	12	39	17	84	26	31	0	0	1	0	1	0		1	1	0	0	50	139	211	187
1585	42	1	23.9	15	13	173	15	1.4	6.8	4.4	4.9	99	104	59	6.1	514	50	16.2	47	22	91	32	35	1	0	1	0	0	0	0	1	0	0	0	45	43	107	142
1586	51	1	24.6	18	21	203	75	0.5	6.9	4.1	5.3	94	94	59	7.1	488	96	15.5	46.4	23	95	32	33	1	0	1	1	0	0	1	0	0	0	0	55	141	221	171
1587	40	1	20.6	21	17	245	28	0.8	7.5	4.7	4.9	81	101	59	6.2	446	46	14.7	43.5	30	98	33	34	1	0	1	0	0	0	1	0	1	0	0	69	80	155	48
1588	60	1	22.9	21	18	160	41	0.6	6.6	4.1	5.6	102	104	59	7.2	414	55	13.6	41.4	25	100	33	33	1	0	1	0	0	0	3	1	0	1	0	55	148	217	80
1589	38	0	21.6	18	14	196	17	0.7	7	4.5	5.8	104	90	59	4.7	483	69	14.6	43.8	26	91	30	33	1	0	1	0	1	0	1	0	0	1	0	86	104	198	54
1590	54	1	20.7	15	10	197	20	1.4	6.5	4.5	5.6	102	103	59	5.1	489	34	15.7	47.1	21	96	32	33	1	0	1	0	0	1	0	0	0	0	0	59	133	204	84
1591	51	0	19.6	20	13	226	8	0.7	6.8	4.2	5.2	96	85	59	3.5	459	39	14.1	42.3	22	92	31	33	0	0	1	0	0	0	1	0	0	0	1	79	119	202	73
1592	38	0	21.3	11	6	121	9	1.5	7.3	4.4	5.4	85	108	59	3	432	56	11.4	35.8	25	83	26	32	0	1	0	0	0	0	0	0	0	0	0	60	123	188	48
1593	36	0	24.3	15	7	155	11	1.5	6.5	4.2	5.6	92	101	59	2.4	402	30	10	33	23	82	25	30	1	1	0	0	0	0	1	0	0	0	0	66	110	182	69
1594	42	0	22.1	18	14	146	17	0.4	7.2	4.1	5	73	97	59	3.9	392	38	12.3	37.1	18	95	31	33	0	1	0	0	0	1	0	0	0	0	0	70	118	212	151
1595	42	0	17.8	14	12	115	8	0.9	7.1	4.4	4.9	96	106	59	4	427	66	13	39	25	91	30	33	0	0	0	0	0	0	0	0	0	0	0	80	101	185	39
1596	35	0	18.7	13	8	162	10	0.8	6.5	4.2	4.9	91	98	59	2.9	454	88	14	43.3	22	95	31	32	1	0	0	0	1	0	1	0	0	0	0	56	86	151	66
1597	43	0	15.9	19	15	185	31	0.6	7.5	4.3	5.3	89	89	59	3.8	468	48	13.2	41.8	20	89	28	32	0	0	0	0	1	0	0	1	1	0	0	82	93	198	146
1598	43	0	19.2	20	19	135	25	0.9	6.7	3.8	5	88	90	59	3.3	417	50	12.7	39.2	17	94	31	32	1	0	0	0	0	0	0	1	0	0	0	84	78	169	29
1599	34	1	21	21	21	115	20	1.2	8.1	5	5.2	88	93	59	5.2	504	48	14.6	44.6	26	89	29	33	1	0	0	0	0	0	0	0	0	0	0	67	104	181	51
1600	49	0	20.3	23	26	107	15	0.9	6.5	4.4	5.5	90	98	59	4.8	388	45	12.2	38.8	20	100	31	31	1	0	0	0	0	0	1	0	0	0	0	84	76	170	52
1601	40	0	19.2	15	11	122	12	0.7	7	4.2	5.3	80	98	59	4.3	423	47	11.9	35.9	20	85	28	33	0	0	0	0	0	0	3	0	0	0	0	85	67	156	32
1602	68	1	16.1	24	23	205	20	0.5	6.9	4.3	5.8	98	91	59	5.7	405	34	13	39.9	17	99	32	33	1	0	0	0	0	0	3	0	0	0	0	103	90	200	50
1603	51	0	22.1	18	18	255	26	0.8	7.1	4.5	5.6	92	91	59	5.8	420	59	13.2	39.3	29	94	31	34	0	0	0	1	0	0	1	0	1	0	1	88	120	218	104
1604	56	0	22.9	17	16	161	31	0.6	7.3	4.4	5.3	86	96	59	6.2	452	47	13.5	41.7	27	92	30	32	1	0	0	1	1	0	1	0	0	0	1	78	167	260	100
1605	46	0	21.3	14	10	257	17	0.7	6.8	4.2	5.3	90	90	59	5.2	480	71	8.3	30.9	36	64	17	27	0	0	0	1	0	0	3	0	0	0	0	61	134	202	112
1606	34	0	19.4	17	13	119	14	0.6	7.1	4.4	5.1	85	96	59	3.6	434	60	12.8	38.9	31	90	30	33	1	1	0	0	0	0	3	0	0	0	0	95	87	190	57
1607	37	0	16.1	18	16	172	9	0.5	6.7	4.4	5	79	96	59	4.2	466	45	13.5	41.4	22	89	29	33	1	1	0	0	0	0	0	0	0	0	0	87	72	169	40
1608	52	0	18.6	21	15	118	12	0.7	6.5	4.2	4.8	72	94	59	4.6	449	40	14.3	43.5	19	97	32	33	1	1	0	0	0	0	0	1	0	0	0	88	113	205	63
1609	39	1	21	24	20	230	23	1.3	7.6	4.6	5.3	95	101	60	6.5	497	34	15.3	46.3	24	93	31	33	0	0	0	0	0	0	1	1	0	0	0	71	131	210	55
1610	30	0	19.2	15	11	123	16	0.9	6.6	4.1	5.3	79	97	60	3.6	425	40	12.5	38	20	89	29	33	0	0	1	0	0	0	0	1	1	1	0	82	88	175	44
1611	51	0	18.2	27	26	241	21	0.7	6.9	4.4	5.9	71	94	60	4.6	424	52	13.3	40.9	23	97	31	33	1	0	1	0	0	1	1	0	0	0	0	117	132	250	72
1612	33	1	23	24	37	186	23	0.6	7.1	4.6	5.1	91	115	60	5	492	48	15.2	44	22	89	31	35	0	1	0	1	1	0	0	1	0	0	0	63	126	205	124
1613	56	0	20.4	22	17	192	38	1.2	7.2	4.6	5.8	90	91	60	5.1	428	48	12.6	38.7	24	90	29	33	1	1	0	0	1	0	1	0	0	0	0	54	123	187	79
1614	40	1	24.5	20	19	172	17	0.6	6.8	4.2	5.1	87	106	60	5.5	465	81	14	42.3	35	91	30	33	1	1	0	0	0	1	0	1	0	0	1	63	114	182	50
1615	44	0	22.2	18	11	201	26	0.7	7	4.3	5.2	89	102	60	5	418	43	14.1	41.1	23	98	34	34	1	0	0	1	1	0	1	0	0	0	0	74	150	236	94
1616	41	0	19	16	11	148	18	0.7	7.3	4.6	5.4	91	91	60	4.2	443	56	12.6	39.6	24	89	28	32	0	0	0	0	1	0	0	0	0	1	0	67	91	160	51
1617	47	1	23.4	21	20	397	25	0.7	7.4	4.4	5.6	94	100	60	6.3	447	64	13.5	39.5	23	88	30	34	1	0	0	1	0	0	0	0	1	0	0	36	135	194	183
1618	68	1	22.9	18	13	299	22	0.6	6.7	4.1	5.4	98	97	60	6.9	455	63	13.7	43	21	95	30	32	1	0	1	0	0	1	0	0	0	0	1	55	108	178	87
1619	55	1	24.1	13	11	176	19	1	6.6	4.1	5.4	106	90	60	5.3	472	48	14.3	42.7	23	91	30	34	0	0	0	1	1	1	0	0	0	1	1	65	113	187	48
1620	53	1	22	18	23	163	33	0.5	7.1	4.5	5.3	103	85	60	6.3	416	41	13.3	40.1	21	96	32	33	1	0	0	0	0	0	0	1	0	0	0	56	104	170	56
1621	48	0	20.6	18	13	375	20	0.7	7	4	5.7	77	92	60	4	440	55	12.8	38.6	22	88	29	33	1	0	1	0	1	1	1	0	1	0	1	58	83	150	41
1622	41	1	19.9	17	25	249	19	0.8	6.6	4.1	5.1	89	92	60	5.4	454	76	14.3	42.1	19	93	32	34	0	0	1	0	0	0	1	1	0	0	0	60	106	178	132
1623	52	1	26.3	19	23	185	25	0.7	7	4.4	6.3	94	96	60	7.2	501	61	15.5	47.3	26	94	31	33	1	0	1	0	0	1	0	0	0	0	0	55	190	276	126
1624	42	1	25.6	17	18	222	31	1.6	7	4.7	5.5	101	100	60	8	527	64	15.7	45.2	25	86	30	35	1	0	1	1	0	0	0	0	0	0	0	41	117	187	313
1625	48	1	22	29	47	197	36	0.9	6.8	4.3	5.4	79	92	60	5.3	497	86	14.7	43.8	27	88	30	34	0	0	1	0	0	0	1	0	0	0	0	47	146	213	204
1626	54	1	22.9	16	15	182	27	1.2	7.2	4.5	7.1	139	102	60	4.9	466	45	15.1	42.6	22	91	32	35	0	0	1	0	0	0	0	0	0	1	0	36	122	164	60
1627	47	1	25	19	17	134	33	1	6.6	4.1	5.6	97	92	60	7.3	490	69	15.4	47.3	28	97	31	33	1	0	1	0	0	0	1	1	0	0	0	98	42	142	49
1628	65	1	21	22	19	209	12	0.7	7.2	4.3	5.3	93	95	60	5.9	468	74	14.2	42.9	18	92	30	33	0	0	1	0	0	0	0	0	0	0	1	50	156	209	71
1629	43	1	25.5	18	32	223	26	1.2	6.4	4	5.8	106	95	60	4.7	459	57	14.9	43.9	22	96	33	34	1	0	1	1	0	0	0	1	0	0	0	31	101	151	114
1630	41	0	17.7	20	14	133	15	0.6	6.9	4.2	5.2	84	99	60	3.9	462	62	13.9	41.3	35	89	30	34	1	0	1	0	0	0	3	0	0	0	0	80	126	214	59
1631	46	1	21.8	21	32	165	98	0.7	7.1	4.3	5.3	100	98	60	6	512	53	15.6	47.2	31	92	31	33	1	0	1	1	0	0	1	1	0	0	0	55	124	187	109
1632	42	1	23.6	18	20	233	15	0.5	6.6	4.3	9.8	119	94	60	2.8	480	71	15.1	43.8	25	91	32	35	1	0	1	1	1	0	1	0	0	0	1	37	89	139	118
1633	61	1	22.9	18	15	186	19	0.7	7.1	4.2	5.5	94	91	60	4.8	506	61	15.7	47.8	26	95	31	33	0	0	1	0	0	1	0	0	1	0	1	69	165	245	96
1634	45	0	21.3	15	10	113	9	0.6	6.9	4.1	5.2	82	100	60	4.6	460	45	11.4	37.6	26	82	25	30	1	1	0	0	0	0	0	1	1	1	0	71	119	196	72
1635	36	0	22.6	25	15	220	49	0.4	7	4.3	5.1	90	103	60	5.1	448	67	13.1	40.6	25	91	29	32	0	1	0	1	0	0	1	1	1	0	0	82	64	151	51
1636	39	1	25.1	19	18	175	8	1.5	6.7	4.2	4.8	91	100	60	3.1	532	45	16	46.2	32	87	30	35	0	1	0	1	1	0	1	1	1	1	0	48	71	129	58
1637	41	0	20.6	21	19	106	20	1	6.9	4.2	5.1	90	90	60	3.7	442	42	13.5	41.5	28	94	31	33	0	1	0	0	1	0	1	0	1	0	0	93	71	169	48
1638	47	0	17.4	16	12	179	12	0.7	6.9	4.4	5.1	84	97	60	4.2	447	42	14	42	20	94	31	33	1	1	0	0	0	0	0	0	0	1	0	92	146	245	57
1639	54	1	23.2	30	32	269	88	1.4	7.3	4.6	4.9	90	94	60	6	481	42	14.8	45.4	29	94	31	33	1	1	0	0	1	0	1	1	0	0	1	66	156	239	104
1640	46	1	21.7	19	20	168	24	0.8	6.9	4.2	5	96	104	60	4.8	472	43	14.6	43.3	21	92	31	34	1	1	0	0	0	1	0	0	0	0	0	80	94	182	42
1641	55	1	22.2	30	28	177	30	0.4	7.3	4.4	5.6	91	98	60	6.3	478	53	14.3	43.4	26	91	30	33	1	1	0	1	0	0	0	0	1	0	1	63	127	200	97
1642	48	0	21	16	10	195	16	0.9	7.5	4.1	5.2	83	92	60	2.9	455	40	14.1	44.1	22	97	31	32	1	1	0	0	0	0	0	0	0	0	0	62	86	162	58
1643	47	1	21.7	20	23	230	29	0.6	6.8	4.2	5.1	92	93	60	5.1	511	37	15.1	45.9	16	90	30	33	1	1	0	0	0	0	1	1	0	0	0	42	116	173	70
1644	52	1	19.7	22	22	191	23	1.3	7.1	4.1	5.2	101	98	60	5.1	441	38	13.6	41.4	19	94	31	33	0	1	0	0	0	0	3	0	0	0	0	80	98	183	32
1645	49	0	18	15	10	141	12	0.7	6.1	4	5.5	82	100	60	4.4	444	49	13.6	42.9	25	97	31	32	0	1	0	0	0	0	0	0	0	0	0	88	125	216	89
1646	62	0	20.5	20	15	132	15	0.7	6.6	4	5	81	103	60	2.9	371	45	11.6	35.7	23	96	31	33	0	1	0	0	1	0	0	1	1	0	1	77	133	216	64
1647	60	1	18.4	29	25	187	30	1	7.3	4.9	5.5	93	100	60	4.9	475	36	14.2	43.6	15	92	30	33	1	1	0	0	0	1	0	0	1	0	1	92	151	247	45
1648	56	0	21.3	22	20	299	61	0.6	6.9	4.2	5.5	85	103	60	9	442	64	13.1	41.6	20	94	30	32	1	1	0	0	1	0	1	0	0	0	0	70	119	191	51
1649	51	0	22.3	20	15	191	12	0.6	7.6	4.2	5.7	82	105	60	4.2	485	45	12	39.6	31	82	25	30	1	1	0	0	0	0	1	0	1	0	1	80	172	265	81
1650	45	0	22.2	16	11	170	9	0.8	7.5	4.1	5.3	100	96	60	3.7	438	48	13.1	40.8	15	93	30	32	0	0	0	1	0	0	0	0	0	0	1	72	93	166	63
1651	37	0	23.7	16	14	201	12	0.6	6.7	4.1	5.3	95	104	60	3.2	422	39	11.9	37.1	22	88	28	32	0	0	0	0	0	0	0	0	0	0	0	67	125	207	53
1652	35	0	19.3	15	12	115	8	0.6	6.9	4.3	5.2	98	92	60	4.4	396	47	12	37.8	28	96	30	32	1	0	0	0	0	1	0	0	0	0	0	108	90	198	39
1653	38	0	20.9	17	13	203	15	0.8	7.5	4.3	5.3	92	99	60	3.7	455	41	13.6	40.6	28	89	30	34	1	0	0	0	0	0	1	0	0	0	0	77	65	151	46
1654	27	1	19.1	14	10	206	16	1.2	7.2	4.7	5	89	107	60	7.7	513	57	15.6	46.9	30	91	30	33	1	0	0	0	0	0	3	1	0	1	0	60	106	171	74
1655	41	0	18.9	23	20	158	34	0.6	6.7	4.3	5	88	93	60	3.8	476	75	14.4	43.8	24	92	30	33	1	0	0	0	0	0	3	0	0	0	0	77	69	150	40
1656	41	0	19.4	15	11	104	12	1.1	6.7	4.3	5.2	76	98	60	3.7	407	36	12.5	38.8	20	95	31	32	0	0	0	0	1	1	0	0	1	0	0	74	77	153	54
1657	41	0	21.7	22	22	141	15	0.7	7.2	4.3	5.2	91	101	60	4	446	53	13.5	41.3	23	93	30	33	0	0	0	0	1	0	1	1	0	0	0	67	121	199	78
1658	37	0	17.8	18	12	119	14	1.4	7.6	4.3	5.5	88	105	60	4.4	455	49	12.6	40.5	29	89	28	31	0	0	0	0	0	1	1	0	0	0	1	75	111	189	57
1659	46	0	20.9	13	9	260	11	0.3	6.4	4.1	5.2	91	97	60	2.7	441	47	11.9	38.6	25	88	27	31	0	0	0	0	1	0	1	0	1	1	0	69	150	230	100
1660	42	0	20.5	18	13	124	9	1.4	6.6	4.1	4.6	94	99	60	4.1	395	42	13.2	39.4	16	100	33	34	0	0	0	0	0	0	0	0	0	0	0	68	80	150	43
1661	46	0	19.6	17	14	45	16	0.5	7	4.4	5.3	91	92	60	2.5	418	40	12.4	38.4	30	92	30	32	0	0	0	0	1	0	1	1	0	0	0	55	138	210	91
1662	54	0	17.8	27	26	149	69	0.7	6.9	4.5	5.5	82	93	60	3.6	465	33	13.6	42.4	19	91	29	32	0	0	0	0	0	0	0	1	0	0	0	62	155	227	68
1663	26	0	21.5	14	9	152	10	0.9	7.4	4.2	5.4	89	115	60	3.8	435	63	12.1	38.1	24	88	28	32	0	0	0	0	0	0	0	0	0	1	0	66	93	168	55
1664	46	0	17.3	16	16	164	29	1.2	7.5	4.7	5	85	103	60	3.7	415	44	12.6	38.8	15	94	30	33	1	0	0	0	0	0	0	1	0	1	0	80	82	161	47
1665	35	0	18.9	12	10	121	11	0.8	6.9	4.1	5.3	86	89	60	3.5	457	45	14.4	43.9	19	96	32	33	0	0	0	0	0	0	0	0	0	0	0	68	90	169	50
1666	41	0	21.5	18	13	109	16	0.6	7.3	4.5	5.4	102	99	60	2.4	428	42	13.1	40.5	26	95	31	32	1	0	0	1	1	1	1	1	1	0	0	65	111	180	61
1667	31	0	20.2	17	16	143	15	0.6	7.3	3.8	5.2	87	106	60	3.1	427	66	12.2	37	18	87	29	33	0	0	0	0	0	0	1	0	0	0	0	72	77	155	65
1668	45	0	24	18	16	141	12	0.8	6.8	4.1	4.8	89	106	60	2.9	409	42	12.4	38.6	20	94	30	32	0	0	0	0	1	0	3	0	0	0	0	86	78	170	35
1669	43	0	19.1	16	14	129	10	1.5	7	4	4.8	89	94	60	4.1	414	45	13.3	39.2	27	95	32	34	0	0	0	0	0	1	3	1	0	0	0	75	94	172	63
1670	48	0	21.1	19	21	131	17	0.7	7.2	4.2	5.2	79	103	60	5.1	460	47	14	41.2	27	90	30	34	0	0	0	1	1	0	0	0	0	0	0	67	128	207	59
1671	70	0	19	21	13	68	19	0.8	6.6	4.2	5.8	91	96	60	4.7	430	36	13.2	40.9	16	95	31	32	0	0	0	0	0	1	3	0	0	0	1	76	116	197	83
1672	37	0	17.8	22	20	145	21	0.9	6.8	4.3	5.1	88	96	60	3.9	447	49	13.4	40.2	22	90	30	33	1	0	0	0	0	1	0	0	0	0	0	83	75	168	34
1673	47	0	19	19	12	181	23	0.7	7.3	4.2	5.8	90	100	60	5.2	416	42	12.4	39.4	37	95	30	32	1	0	0	0	0	0	1	1	0	0	0	87	111	201	64
1674	36	1	26.1	18	32	125	41	0.6	6.7	4.4	5.2	86	102	60	6.3	537	53	15.5	46.6	24	87	29	33	1	0	0	1	0	0	1	1	0	1	0	58	121	188	67
1675	43	0	17.6	10	8	123	13	1	6.8	4.2	5.3	72	94	60	4.9	422	51	12.6	38	34	90	30	33	0	0	0	0	0	0	1	0	0	0	0	72	100	178	61
1676	48	0	20.8	19	14	148	9	0.5	7.2	4	5.6	96	91	60	3.4	483	40	13.4	40.2	24	83	28	33	0	0	0	0	0	0	0	0	0	0	0	83	73	173	125
1677	46	0	20.9	19	19	159	19	1.1	7.5	4.4	5.5	101	95	60	4.3	435	41	12.4	38	30	87	29	33	0	0	0	0	0	0	0	0	0	0	0	68	153	223	65
1678	39	1	20.9	13	12	187	13	1.3	6.9	4.6	5.5	98	105	60	6.2	516	52	15.3	45.6	20	88	30	34	1	0	0	1	1	0	0	1	1	1	0	63	109	182	75
1679	73	0	22.8	24	17	198	17	0.9	6.6	4.3	5.5	98	102	60	4.6	434	40	13	41.7	19	96	30	31	1	0	0	0	0	0	0	0	0	0	0	51	202	269	76
1680	43	0	25.3	16	17	206	16	1.4	7.3	4.4	5.1	83	90	60	4.5	423	47	13.1	38.6	28	91	31	34	0	0	0	1	1	1	1	0	0	0	1	59	120	184	96
1681	31	1	24.8	26	44	213	24	0.8	7.8	4.7	5.3	93	108	60	5.6	538	63	15.6	45.5	25	85	29	34	0	0	0	0	0	0	0	0	1	1	0	45	194	258	179
1682	42	0	17.8	17	13	143	14	0.6	6.6	4.3	5.2	81	95	60	2.2	421	44	12.5	38.9	25	92	30	32	0	0	0	0	0	0	3	0	0	0	0	86	135	240	92
1683	55	0	20.4	19	15	224	10	0.7	6.9	4.3	5.4	77	97	60	2.5	421	43	13	39.7	21	94	31	33	0	0	0	0	0	0	1	0	0	0	0	76	126	208	49
1684	49	1	23.3	18	16	231	11	0.6	6.4	3.9	5.1	87	94	60	6.6	425	51	13.3	40.7	17	96	31	33	0	0	0	0	0	0	3	1	1	0	1	61	87	154	46
1685	38	1	20.7	17	14	137	20	0.7	7.1	4.4	5.3	89	101	60	5.7	497	43	14.5	44.2	30	89	29	33	1	0	0	0	1	0	0	1	0	0	0	96	132	228	65
1686	45	1	18.5	24	25	208	22	1	7.6	4.4	5.6	81	100	60	5.9	490	40	15.1	45.5	25	93	31	33	0	0	0	0	0	0	3	0	0	0	0	75	121	210	110
1687	53	0	18.9	22	18	155	14	0.8	6.4	4.2	5.1	94	97	60	3.3	441	57	12.1	36.9	21	84	27	33	0	0	0	0	0	0	0	1	1	0	1	69	117	197	51
1688	49	0	21	19	22	138	15	0.5	7.4	4.1	5.2	96	97	60	6	375	56	12.2	37	22	99	33	33	0	0	0	1	1	0	0	0	0	0	1	80	120	214	92
1689	48	0	20.2	24	19	179	14	0.5	7	4.2	5.8	91	93	60	5	402	55	11.9	38.7	30	96	30	31	0	0	0	0	0	0	0	0	1	0	0	69	112	206	132
1690	43	0	22	18	11	115	9	0.7	6.9	4.1	5.5	85	98	60	3.8	401	62	12.6	40.3	24	101	31	31	0	0	0	0	0	0	1	0	0	0	0	64	117	188	76
1691	48	0	17	22	21	126	24	0.8	6.9	4.4	5	70	100	60	3.4	409	43	13.2	40.5	20	99	32	33	0	0	0	0	0	0	0	0	0	0	1	98	84	186	38
1692	47	0	17.4	20	13	142	11	0.7	7.4	4.2	4.9	87	97	60	4.3	433	64	14.2	42.6	19	98	33	33	0	0	0	0	0	0	0	0	0	0	0	104	82	191	31
1693	53	1	18.3	18	13	177	29	0.7	7.3	4.3	4.7	93	106	60	5.7	491	37	14.3	42.3	14	86	29	34	0	0	0	0	0	0	0	0	0	0	1	47	98	154	45
1694	54	0	22.2	15	13	203	10	0.4	6.3	3.9	6	91	102	60	4.2	406	64	11.9	37.4	20	92	29	32	0	0	0	0	1	0	1	1	1	0	1	62	165	233	101
1695	50	0	20.7	17	12	160	21	1.5	6.9	4.3	5.3	82	96	60	5.6	442	35	13	40.8	22	92	29	32	0	0	0	0	1	0	0	1	0	0	0	74	149	227	78
1696	53	1	21.1	21	21	201	15	1	6.5	4.2	5.3	95	99	60	5	468	32	14.7	44.1	15	94	31	33	1	0	0	1	0	0	1	1	0	0	0	58	116	181	60
1697	56	0	20.3	17	15	231	17	0.7	7	4.4	5	86	98	60	4.3	412	38	12.7	38.8	20	94	31	33	1	0	0	0	0	0	1	0	1	0	1	73	117	202	51
1698	68	0	25.1	28	35	300	25	0.4	6.9	4.2	6	100	100	60	6.1	450	59	13	40.4	21	90	29	32	1	0	0	1	0	0	0	0	0	0	1	51	164	235	81
1699	60	0	17	24	19	260	18	0.7	7.4	4.1	5.7	75	87	60	4	417	43	12.8	39.3	24	94	31	33	0	0	0	0	0	0	0	0	1	0	1	81	206	310	75
1700	49	1	18.9	16	12	195	21	0.7	6.8	4.6	5.3	82	97	60	5.5	413	61	12.8	38.3	30	93	31	33	1	0	1	0	1	0	0	0	1	0	0	69	114	192	44
1701	70	0	22.9	28	31	199	22	0.8	7.9	4.2	6.8	115	136	60	6.6	390	50	11.9	36.9	22	95	31	32	0	0	0	0	0	1	0	0	0	0	1	69	123	210	106
1702	55	1	22.3	18	17	150	67	1.4	6.4	3.9	6	112	104	60	6.7	459	78	13.8	42.9	13	94	30	32	1	0	1	0	1	0	0	0	0	0	0	41	120	175	143
1703	68	1	20.5	24	25	286	28	0.6	7.4	4.3	8	160	107	60	5.6	440	44	14	41.7	22	95	32	34	0	0	0	0	0	0	0	0	0	0	1	59	138	210	64
1704	57	1	23.2	22	15	184	72	0.9	7.2	4.4	5.5	117	86	60	6.5	471	45	16.2	48.2	24	102	34	34	1	0	1	1	0	0	0	0	0	0	1	69	92	175	122
1705	74	0	19.3	19	13	256	58	0.6	6.4	4	5.8	88	126	60	6	431	75	13.4	40.9	21	95	31	33	0	1	0	0	1	1	0	0	0	0	1	57	200	273	93
1706	58	1	24	16	18	210	45	0.5	7.3	4.4	5.1	101	101	60	5.1	524	56	15.8	47.4	21	91	30	33	1	1	0	1	0	0	1	0	0	0	1	59	140	213	80
1707	71	1	25	27	17	130	32	0.9	7.4	4.1	5.9	118	108	60	4.1	428	38	14	42.4	21	99	33	33	1	1	0	0	0	1	3	0	0	0	0	60	120	200	113
1708	47	0	18.8	16	10	168	10	0.8	6.7	4.1	5.4	86	126	60	3.4	369	23	11	34.5	22	94	30	32	0	0	0	0	0	0	1	0	1	0	0	64	89	159	51
1709	69	1	23.5	23	20	191	53	0.9	7.2	4.3	5.2	100	106	60	5.8	428	42	14.3	39.7	26	93	33	36	0	0	0	0	0	1	0	0	0	0	0	85	100	193	92
1710	73	0	18.2	29	33	239	29	0.6	6.8	4.4	5.4	87	97	60	5.9	405	48	12.1	37.7	20	93	30	32	0	0	0	0	0	0	0	0	0	0	0	64	146	229	108
1711	46	1	21.6	18	13	167	12	1.3	6.7	4.5	4.8	90	94	60	5.2	450	38	14.6	43.3	20	96	32	34	1	0	1	0	0	0	0	1	0	0	0	43	127	183	102
1712	42	0	19.6	17	14	123	12	0.6	6.9	4.1	5.6	88	93	60	4.4	404	51	11.9	37.2	24	92	30	32	0	0	1	0	0	0	0	0	0	0	0	49	102	153	48
1713	38	0	18.1	14	12	124	29	0.7	6.9	4.3	5.2	91	112	60	2.5	446	63	14.3	43.8	23	98	32	33	0	0	1	0	0	0	0	0	1	0	0	53	114	188	106
1714	47	0	22.6	13	9	166	24	0.5	7.2	4	5.2	91	94	60	3	360	65	8.2	28.4	35	79	23	29	0	0	1	1	1	0	1	1	0	1	0	62	120	186	55
1715	48	0	20.4	25	31	354	70	0.6	7.2	4.1	5.2	82	100	60	3	455	63	13.4	42.2	29	93	30	32	1	0	1	0	0	0	1	1	0	0	0	51	125	201	118
1716	62	0	15.7	23	20	168	28	0.7	6.5	4.2	5.8	86	93	60	3.7	440	43	14.2	43.7	18	99	32	33	1	0	1	0	0	1	0	0	0	0	0	90	95	196	78
1717	45	1	25	12	15	159	14	0.5	6.8	4.1	5.2	86	100	60	5.3	414	56	12.1	37.7	21	91	29	32	1	0	1	1	1	0	1	1	0	0	0	45	124	188	194
1718	57	0	14.1	34	29	206	29	0.2	6.6	4.3	4.9	92	91	60	4.3	453	53	13.5	41.6	21	92	30	33	1	0	1	0	0	1	0	1	0	0	0	89	75	175	42
1719	53	1	21	19	21	142	47	0.5	7.2	4.8	5.4	98	92	60	6.2	492	71	15	45.5	21	93	31	33	1	0	1	0	0	0	0	0	0	0	0	72	124	214	91
1720	45	1	22.1	19	32	153	62	1.7	7	4.6	5.1	106	91	60	7.2	477	41	15.2	45.5	23	95	32	33	1	0	1	0	0	0	1	1	1	0	0	59	93	162	78
1721	42	0	28.6	14	14	67	21	0.4	7.2	4.3	5.8	99	104	60	3	405	62	11.2	35.1	35	87	28	32	0	0	1	1	0	1	1	0	0	1	1	58	108	180	59
1722	58	1	23	17	16	283	43	0.6	7.2	4.3	5.6	98	98	60	6.5	503	73	14.8	44.2	37	88	29	34	1	0	1	1	0	1	0	0	0	0	1	44	118	177	143
1723	51	1	22.6	18	17	188	32	0.7	7.2	4.3	4.8	77	95	60	6.1	498	61	15.5	45.5	19	91	31	34	1	0	1	0	0	0	0	0	0	0	0	54	141	207	89
1724	56	1	23.2	23	25	185	32	0.7	6.7	3.9	5.5	104	110	60	5.8	436	72	14.4	42.6	26	98	33	34	1	0	1	0	0	0	1	0	0	1	0	55	169	231	96
1725	41	1	22.6	19	23	192	31	0.7	7	4.7	5.3	97	99	60	8	474	42	15.1	46.3	19	98	32	33	1	0	1	0	0	1	3	1	0	0	0	37	123	175	99
1726	46	1	24.4	16	28	194	25	1	7	4.3	5.8	97	91	60	6.7	570	101	16.9	50.4	29	88	30	34	0	0	1	0	0	0	1	0	0	0	1	46	167	231	126
1727	40	1	22.1	21	31	183	43	1	6.9	4.5	5.4	85	101	60	6.8	516	107	15.1	46.7	29	91	29	32	0	0	1	1	0	0	1	1	0	1	0	51	193	265	145
1728	59	1	19.5	17	14	303	16	0.5	6.4	4.1	5.2	84	105	60	5	453	69	13.8	42.7	21	94	31	32	0	0	1	0	1	0	0	0	0	0	1	43	121	174	80
1729	49	0	19.1	20	23	200	23	0.7	6.2	4	5.2	83	110	60	3.8	448	48	14	42.3	26	94	31	33	1	0	1	0	0	0	1	0	0	1	1	62	91	165	53
1730	53	0	20.9	12	9	283	20	0.5	7.3	3.9	6.1	100	101	60	5.8	502	69	14.6	45.9	27	91	29	32	0	0	1	0	1	0	0	1	0	0	0	68	155	245	107
1731	41	1	23.2	15	15	140	16	0.9	6.5	4.3	5.4	91	111	60	6.3	490	32	15.1	44.7	19	91	31	34	1	0	1	0	0	0	0	0	1	0	0	64	105	177	37
1732	59	1	21.1	15	15	276	17	0.5	6.4	4	5.8	94	96	60	4.7	445	52	15.8	45.7	21	103	36	35	0	0	1	0	0	0	3	1	0	0	0	54	116	191	92
1733	50	1	21.2	26	26	263	32	0.9	6.1	4.1	5.3	96	102	60	5.4	480	54	15.3	47	26	98	32	33	0	0	1	0	0	0	0	1	0	0	1	57	140	215	94
1734	62	1	22.9	13	16	282	16	0.6	6.9	4.2	5.5	93	94	60	5.7	517	104	16.1	48.8	29	94	31	33	0	0	1	1	0	1	0	0	0	0	0	47	167	245	209
1735	52	1	21.6	13	13	218	15	0.5	6.8	4.2	5.7	91	104	60	6.5	513	78	15.5	46	25	90	30	34	0	0	1	0	1	0	0	1	0	1	0	43	114	171	105
1736	49	1	22	34	24	156	43	0.7	6.8	4.3	5	81	90	60	8	459	49	14.5	42.1	9	92	32	34	1	0	1	0	1	1	0	0	0	0	0	83	110	206	108
1737	39	0	22.3	17	11	120	17	0.9	6.9	4.6	5.2	95	90	60	4.2	452	67	13.5	41.2	26	91	30	33	1	1	0	0	1	0	0	0	0	0	0	72	103	185	82
1738	34	0	22	18	22	257	13	0.4	6.9	4.2	5.5	102	109	60	4	398	55	11.8	36.6	20	92	30	32	1	1	0	0	1	0	1	0	0	0	0	61	93	167	75
1739	47	0	20.8	17	10	178	13	0.5	6.6	4	5.3	94	109	60	3.2	384	56	11.9	36.5	23	95	31	33	1	1	0	0	0	1	0	0	0	0	0	61	103	172	82
1740	31	0	19.9	17	11	137	14	0.5	7.3	4.3	4.8	80	93	60	4.5	416	51	12.1	36.3	24	87	29	33	0	1	0	0	0	0	1	1	1	1	0	80	101	197	76
1741	53	0	21.1	19	16	206	31	0.6	7.4	4.3	5.3	76	100	60	4	456	44	13.8	42.2	31	93	30	33	0	1	0	0	0	0	0	0	0	0	1	58	146	217	44
1742	41	0	21.1	18	11	164	13	1.1	6.9	4.5	5	87	105	60	4	427	42	13.9	41.9	26	98	33	33	1	1	0	0	0	1	0	0	0	0	0	83	93	183	56
1743	74	1	23.2	16	13	319	26	0.9	6.5	3.9	5.3	93	93	60	6.7	476	42	14.9	44.3	16	93	31	34	0	1	0	0	0	0	0	0	0	0	1	47	114	170	75
1744	39	1	22.8	21	24	368	25	1.1	6.8	4.2	5.5	98	108	60	5.7	471	82	14.6	43.9	26	93	31	33	0	1	0	1	1	1	1	0	1	0	0	49	155	231	231
1745	31	1	21.4	16	23	300	49	0.8	7	4.5	4.9	89	97	60	4.8	547	112	15.8	47.2	21	86	29	34	0	1	0	0	0	0	1	0	0	0	0	50	122	192	157
1746	51	0	19	20	18	188	27	0.7	6.8	4	5.3	99	106	60	4.2	409	41	12.4	37.8	23	92	30	33	1	1	0	0	0	0	0	0	0	0	1	71	75	153	49
1747	35	0	20.5	19	15	147	15	1.1	7.1	4.3	4.8	87	98	60	5.1	484	43	14.4	42.7	20	88	30	34	0	1	0	0	0	0	1	0	0	0	0	62	127	203	110
1748	44	1	20.2	25	12	146	20	1.3	7	4.5	5.8	89	96	60	6.6	488	36	13.2	42.3	25	87	27	31	1	1	0	0	0	0	1	0	0	0	0	83	108	196	72
1749	41	1	24.2	16	13	207	12	1.1	6.7	4.3	4.8	91	110	60	4.4	456	57	14.9	42.9	28	94	33	35	0	1	0	0	1	0	0	0	1	0	0	67	98	168	54
1750	45	1	23.9	17	20	172	13	0.6	6.5	4.2	5.5	88	113	60	5.2	461	55	13.8	42.3	23	92	30	33	1	1	0	1	1	0	1	0	0	0	0	39	76	129	121
1751	35	0	18.1	20	20	336	12	0.6	7.1	4.3	5.1	88	99	60	4.9	449	41	13	41	19	91	29	32	0	1	0	0	1	0	0	0	0	0	0	93	74	169	37
1752	66	1	21.7	18	15	190	23	0.8	7	4.2	5.8	94	91	60	4.7	436	33	13.2	40.7	12	93	30	32	0	1	0	1	1	0	0	0	0	0	1	50	127	184	78
1753	42	1	26.3	16	18	112	29	0.6	7.2	4.5	5.2	89	111	60	6	490	51	13.6	42.9	22	88	28	32	1	1	0	1	1	0	0	0	0	0	0	50	162	227	156
1754	57	1	23.1	15	18	155	16	0.9	6.5	4.3	5.6	97	98	60	6.1	441	62	13.5	40.8	26	93	31	33	1	1	0	1	0	0	0	0	0	0	0	37	132	186	158
1755	36	1	21.6	17	15	148	20	1	6.5	4.3	5.1	89	103	60	5.7	496	46	14.7	43.1	20	87	30	34	0	1	0	0	0	0	1	0	0	0	0	46	96	160	96
1756	55	0	22.9	17	15	224	19	0.7	7.7	4.6	5.6	86	96	60	5.1	459	50	13.1	39.4	23	86	29	33	1	1	0	0	0	0	0	0	0	0	0	88	158	253	88
1757	56	1	16.8	23	15	168	21	2.3	7.6	4.9	5.7	87	82	60	5.7	488	40	15	45.3	19	93	31	33	0	1	0	0	0	0	0	1	0	0	0	91	82	182	45
1758	55	0	20.5	22	20	205	14	0.8	6.5	4.1	5.4	81	89	60	3.3	423	38	12.9	39.6	22	94	31	33	1	1	0	0	0	0	0	0	1	0	1	71	85	162	48
1759	43	1	22.5	19	12	101	26	0.9	6.7	4.3	5.3	110	99	60	5.7	441	39	13.8	42.6	20	97	31	32	1	1	0	0	1	1	1	1	0	0	1	83	110	201	63
1760	38	1	20.7	24	30	222	28	1	7.3	4.3	5.1	96	98	60	5.7	495	56	15.5	44.5	25	90	31	35	1	1	0	0	0	1	0	1	0	0	0	63	121	196	81
1761	55	1	23.2	16	14	156	14	0.7	6.9	4.2	5	90	95	60	7.9	488	50	14.8	45.5	18	93	30	33	0	1	0	0	0	0	1	0	0	0	0	49	147	204	99
1762	40	1	23.7	20	26	150	19	0.8	6.4	4	5.6	102	95	60	4.6	474	49	15	45.3	24	96	32	33	1	1	0	1	0	0	0	0	1	0	0	53	73	146	119
1763	40	1	24.4	19	12	160	13	0.5	6.9	4.1	5.3	91	96	60	5.6	457	49	13.5	41.4	27	91	30	33	1	1	0	0	0	0	1	0	0	0	1	70	130	212	70
1764	54	1	19.7	22	16	219	37	0.6	7.3	4.6	5.4	96	90	60	6.7	466	83	13.5	41.7	25	90	29	32	0	1	0	0	0	1	0	0	0	0	0	78	120	198	70
1765	51	1	22.1	18	20	188	31	0.8	7.5	4.2	5.3	91	91	60	7.9	436	44	13.5	41.1	30	94	31	33	0	1	0	0	1	0	0	0	0	0	1	50	155	216	152
1766	54	0	18.6	14	10	175	15	0.9	6.7	4.1	5	84	92	60	3.1	444	58	13.8	43.1	28	97	31	32	0	1	0	0	0	0	0	0	1	0	1	69	126	213	123
1767	52	0	18.4	25	23	180	11	0.7	7.1	4	5.5	93	90	60	3.7	438	75	13.3	41.5	30	95	30	32	0	1	0	0	0	0	3	0	0	0	1	71	67	152	69
1768	62	0	17.4	24	26	222	37	0.5	7	4.3	5.4	104	96	60	3.7	398	55	12.4	37	17	93	31	34	0	0	0	0	0	1	0	0	0	0	1	64	124	207	115
1769	62	0	21.7	26	20	221	21	0.9	7.5	3.9	5.7	85	129	60	5.2	448	68	12.8	40.2	29	90	29	32	0	0	0	0	0	0	1	1	1	0	1	49	146	201	82
1770	37	0	18.3	14	13	131	13	1.1	6.5	4.3	5.1	92	97	60	3.1	385	41	12.4	36.5	20	95	32	34	1	0	0	0	0	0	3	0	0	1	0	61	69	138	43
1771	42	0	18.3	18	11	101	12	0.7	6.7	3.8	5.9	96	92	60	3.6	400	38	11.4	36.2	19	91	29	32	1	0	0	0	0	0	1	0	0	0	0	103	99	206	30
1772	40	0	26.9	22	28	184	24	0.7	7.4	4.2	5.1	86	103	60	4.7	467	61	13.1	39.7	24	85	28	33	1	0	0	0	0	0	0	0	0	0	0	48	181	239	95
1773	37	0	17.1	19	15	110	14	1.1	6.5	4.1	5.4	86	100	60	4.6	401	50	12.9	39.6	17	99	32	33	1	0	0	0	0	0	0	0	0	0	0	67	54	124	30
1774	50	0	20.1	13	7	121	13	0.7	6.8	4.2	5.6	85	104	60	2.7	428	62	11.8	37.1	27	87	28	32	0	0	0	0	0	0	3	0	1	0	0	64	92	159	63
1775	36	0	20.4	19	17	174	12	1.1	7.2	4.4	5.2	89	88	60	3.9	445	43	14	42.2	24	95	32	33	1	0	0	0	0	0	0	0	1	0	0	84	107	194	48
1776	41	1	23.7	21	21	218	14	0.4	6.8	4.3	5	85	103	60	5.4	481	46	13.9	42.7	28	89	29	33	1	0	0	0	1	0	1	0	1	0	0	54	78	140	71
1777	61	0	20.3	16	14	210	21	0.9	7.3	4.4	5.5	78	106	60	3.7	437	35	13.9	41.6	22	95	32	33	1	0	0	1	0	0	1	1	1	0	0	59	176	251	105
1778	28	1	20.2	16	15	168	14	0.9	6.8	4.2	5.1	88	92	60	5.3	484	47	14.3	43.8	28	91	30	33	1	0	0	0	0	0	1	0	0	0	0	47	87	141	40
1779	38	0	17.4	24	21	135	11	0.5	7.4	4.3	5	79	106	60	3.6	422	38	11.1	35.1	23	83	26	32	0	0	0	0	0	0	0	0	0	0	0	94	120	227	62
1780	53	0	23.3	19	16	210	13	1	7	4.2	5.3	85	111	60	3.4	438	32	13.4	41.3	23	94	31	32	0	0	0	0	1	0	0	1	0	0	1	91	131	220	36
1781	60	0	20.3	18	16	144	23	0.6	7.2	4.3	5.7	97	100	60	5.3	399	61	12.1	37.6	26	94	30	32	0	0	0	1	1	1	0	0	1	0	0	52	168	229	97
1782	46	0	17.7	26	22	107	29	1	6.3	4	5.6	89	91	60	3.6	418	42	12.5	38.2	19	91	30	33	0	0	0	0	0	0	0	0	0	0	0	68	109	174	61
1783	34	1	20.8	20	34	138	17	2.2	6.8	4.4	5.1	84	106	60	5.3	500	41	14.8	44.7	14	89	30	33	1	0	0	0	0	0	0	1	0	0	0	90	72	171	43
1784	37	0	21.3	14	9	134	12	1	7.4	4.2	5.5	80	95	60	4.3	415	41	12.8	38.9	19	94	31	33	0	0	0	0	0	0	0	0	0	0	0	62	96	165	64
1785	38	0	18.5	22	25	143	26	1	7.2	4.4	5.2	77	91	60	3	437	50	12.7	39.2	23	90	29	32	1	0	0	0	0	0	0	0	0	0	0	85	86	173	52
1786	39	1	21	25	21	299	25	0.8	7	4.6	4.7	94	112	60	5.2	496	28	15.2	43.9	18	89	31	35	1	0	0	0	0	0	0	1	0	0	0	77	103	185	68
1787	45	0	22.3	7	9	132	18	1.2	6.6	4	5	99	99	60	2.5	421	43	13.3	39.8	25	95	32	33	1	0	0	0	0	0	0	0	0	0	0	74	139	220	100
1788	39	0	19.2	38	46	131	16	0.7	7.2	4.1	5.1	96	97	60	3.4	436	42	12.5	39	19	89	29	32	0	0	0	0	0	0	3	0	0	1	0	83	81	165	45
1789	46	0	19.5	14	8	122	11	0.8	6.9	4.4	5.2	91	86	60	3.9	437	36	12.1	38.8	29	89	28	31	1	0	0	0	0	0	0	0	0	0	0	112	87	203	58
1790	26	1	22.9	16	14	234	22	0.4	7.2	4.4	5.3	95	106	60	6.4	513	61	14.8	44.3	26	86	29	33	1	0	0	1	1	1	0	1	1	1	0	45	142	192	104
1791	42	0	20	16	12	142	22	1.5	7.1	4.5	5.2	74	100	60	4.7	421	42	12.3	37.8	23	90	29	33	1	0	0	0	0	1	0	0	0	0	0	85	143	232	32
1792	42	0	21.6	21	17	111	25	0.8	6.7	4.2	5.6	86	98	60	4.5	432	56	12.7	40.2	30	93	29	32	1	0	0	0	0	1	1	1	0	0	0	78	166	256	77
1793	46	0	18.5	21	13	161	13	1.6	7.3	4.3	5.4	88	104	60	4.7	488	39	13.7	41.4	21	85	28	33	1	0	0	0	0	0	0	1	0	0	0	69	142	219	95
1794	52	0	21.8	14	10	140	9	0.8	6.9	4	4.9	74	92	60	4.3	424	42	12	38.1	20	90	28	32	1	0	0	0	0	0	1	0	0	0	0	80	104	197	55
1795	49	0	23.5	21	17	363	14	0.6	7	4.3	5.3	104	105	60	3.5	469	38	14.1	43.2	22	92	30	33	0	0	0	1	0	0	1	1	0	0	0	99	118	224	49
1796	43	0	20.7	12	8	120	7	0.7	6.6	3.8	5.5	81	97	60	3	470	55	9.2	32.1	33	68	20	29	0	0	0	0	0	0	0	0	0	0	0	54	115	179	88
1797	37	0	19.4	21	25	144	26	0.4	7.2	4.2	5.6	90	108	60	4.7	435	35	13.3	40	25	92	31	33	0	0	0	0	0	0	0	0	0	0	0	61	122	189	39
1798	44	0	19.5	16	16	141	30	0.6	6.7	4.3	4.9	82	95	60	3.1	448	46	13.3	41.2	26	92	30	32	0	0	0	0	0	0	1	0	0	0	0	77	119	201	86
1799	42	0	20.9	16	10	139	11	0.4	6.7	3.9	5.5	90	97	60	4.2	404	38	12.2	37.7	23	93	30	32	0	0	0	0	0	1	1	0	0	0	0	63	133	204	113
1800	64	0	23.1	17	16	216	15	0.5	7.2	4.3	5.6	95	99	60	5.7	423	51	13.2	39.9	24	94	31	33	0	0	0	0	0	1	0	0	0	0	0	54	134	213	106
1801	44	0	20.9	16	12	155	11	0.5	7.2	4.1	5.1	87	123	60	3.4	409	53	11.6	36.4	26	89	28	32	0	0	0	0	0	0	0	1	0	0	0	96	80	186	39
1802	50	0	18.8	19	15	166	13	1	6.7	4.2	5.3	80	94	60	3	427	46	13.7	41	15	96	32	33	1	0	0	0	0	1	0	0	0	0	0	93	86	186	54
1803	42	0	20.1	21	20	151	22	0.5	6.9	4.1	5.4	87	105	60	3.1	377	62	11.2	35.2	25	93	30	32	0	0	0	0	0	0	3	0	0	0	0	72	108	187	54
1804	42	0	27.3	17	12	150	17	0.5	7.1	4	5.6	88	106	60	5.2	428	61	11.5	34.4	30	80	27	33	0	0	0	1	0	0	1	0	0	0	0	59	110	185	41
1805	43	0	21.6	12	8	145	12	0.4	7.7	4.2	5.7	82	93	60	2.5	381	35	10.9	34.5	21	91	29	32	1	0	0	0	0	1	3	0	0	0	0	72	86	166	86
1806	41	0	18.8	16	12	222	15	0.6	6.8	4.2	5.5	90	114	60	5.4	402	60	11.9	36.7	25	91	30	32	0	0	0	0	1	0	1	0	1	0	0	65	117	188	68
1807	52	0	19.6	18	19	227	21	1.2	7	4.2	5.4	90	99	60	4	457	46	11.2	36.8	28	81	25	30	0	0	0	0	0	0	0	0	0	0	0	89	136	240	38
1808	45	0	17.6	19	19	108	16	0.6	6.5	3.9	5.5	91	96	60	3	423	43	13.1	40.7	15	96	31	32	0	0	0	0	0	0	0	0	0	0	0	82	88	176	57
1809	36	0	18.8	13	9	122	9	1	6.7	4.3	5.3	83	99	60	3.6	423	48	12.3	37.8	17	89	29	33	0	0	0	0	0	0	0	0	0	0	0	53	93	156	76
1810	42	0	23.7	19	13	197	10	0.9	7.5	4.1	5.6	95	102	60	3.3	417	48	10.6	34.3	29	82	25	31	1	0	0	0	0	0	3	1	1	0	0	66	111	181	63
1811	50	0	20.2	19	23	163	25	1.9	7.5	4.8	5.1	93	88	60	3.2	467	56	14	42.7	26	91	30	33	1	0	0	0	0	0	0	0	0	0	0	87	154	250	107
1812	55	0	19.9	19	14	150	19	0.8	7.2	4.5	5.1	80	96	60	4	403	34	12.7	39.5	15	98	32	32	1	0	0	0	0	0	0	0	0	0	0	89	80	175	34
1813	47	0	19.1	17	12	245	13	0.9	7.1	4.2	5.4	81	95	60	5.6	482	36	11.9	37.8	23	78	25	32	1	0	0	0	0	0	1	0	0	0	0	113	93	208	41
1814	38	0	19.8	17	17	164	10	0.4	7.5	4	5.5	85	97	60	4.5	426	38	11	34.5	18	81	26	32	0	0	0	0	0	0	0	0	0	0	0	88	93	191	73
1815	47	0	21.4	17	14	181	10	0.4	7.2	4	5	77	104	60	3.4	420	31	13.1	41	21	98	31	32	0	0	0	0	0	0	0	0	0	0	0	66	105	178	32
1816	40	0	19.9	21	15	94	18	1	6.6	4.1	5.5	94	102	60	3.1	423	56	13.1	39.1	25	92	31	34	0	0	0	0	0	0	0	0	0	0	0	116	81	202	31
1817	40	0	19.5	12	10	140	11	0.6	6.6	4.1	5.3	91	104	60	3.3	440	46	12.3	38.8	24	88	28	32	1	0	0	0	0	0	1	1	1	0	0	70	89	154	37
1818	50	0	19.7	20	16	192	57	1.4	6.9	4.3	5.2	80	103	60	4	428	37	13.5	40.8	20	95	32	33	1	0	0	0	1	0	0	0	0	0	0	75	106	183	69
1819	39	1	21.7	18	13	247	13	0.6	7.4	4.2	5.7	86	92	60	7.4	461	76	11.9	38.1	31	83	26	31	0	0	0	0	0	0	0	0	0	0	0	59	95	160	60
1820	43	0	21.7	14	10	173	7	0.7	6.8	4.1	5.4	94	115	60	4.7	359	38	10.9	34.2	24	95	30	32	0	0	0	0	0	0	0	0	0	0	0	71	70	145	47
1821	51	0	23.7	19	27	180	27	0.7	7	4.1	5.4	89	92	60	4.1	463	64	13.6	41.5	35	90	29	33	0	0	0	1	0	0	1	0	1	0	0	57	162	232	93
1822	59	0	19.6	17	13	147	9	0.6	6.6	3.9	5.4	82	97	60	2.9	400	44	11.5	36	24	90	29	32	0	0	0	0	0	0	1	1	1	0	1	90	124	225	57
1823	25	1	21.5	13	8	134	26	1.2	6.9	4.5	4.5	84	92	60	6.5	488	58	15.1	44.5	22	91	31	34	1	0	0	0	1	0	0	0	0	0	0	58	119	184	81
1824	59	0	23.5	23	14	217	15	0.6	7.2	4.4	6.2	102	98	60	5.4	388	42	12.6	37.7	28	97	33	33	0	0	0	0	0	0	0	0	0	0	1	45	99	168	122
1825	43	0	20.6	15	9	162	11	0.6	7.4	4.2	5.8	84	97	60	2.6	412	35	9.8	32.5	26	79	24	30	0	0	0	0	0	0	0	0	0	0	0	89	113	199	60
1826	51	0	20.3	13	12	149	40	0.8	6.6	4	5.4	77	96	60	3.9	398	42	11.9	37.5	17	94	30	32	0	0	0	0	1	0	0	0	0	0	0	88	83	173	46
1827	40	0	16.8	27	20	275	15	0.7	7	4.1	5	93	87	60	4.6	449	61	12.8	39.4	25	88	29	33	0	0	0	0	0	0	3	1	0	0	0	63	92	163	57
1828	39	0	15.9	18	15	159	11	0.9	7.4	4.4	5.2	81	89	60	4.5	454	43	13.7	41.4	17	91	30	33	0	0	0	0	0	0	3	0	0	0	0	77	75	157	48
1829	39	1	18.9	19	24	169	34	1.5	7.7	4.8	5.1	90	102	60	4	525	43	16.1	48.3	31	92	31	33	0	0	0	0	0	0	3	1	0	1	0	70	100	181	41
1830	55	0	19.9	16	10	130	19	0.9	6.7	4.1	5	81	85	60	4.9	419	46	13.3	39.9	31	95	32	33	1	0	0	0	0	0	0	0	0	1	1	91	96	193	52
1831	43	1	21.3	22	18	190	13	0.6	6.5	4.2	5	98	89	60	5.9	453	33	14.8	44.2	18	98	33	34	1	0	0	0	0	1	0	1	0	0	0	68	84	163	71
1832	36	1	21.1	26	46	315	177	1.1	7.8	4.9	4.7	89	113	60	6.3	540	50	16	46.5	18	86	30	34	1	0	0	0	0	1	0	0	0	0	0	83	97	207	168
1833	47	0	19.9	17	13	129	25	1.2	7.2	4.2	4.9	69	98	60	5.3	410	52	12.8	38.3	24	93	31	33	1	0	0	0	0	0	0	0	0	0	1	68	103	182	52
1834	36	0	24	18	22	189	30	0.7	7.4	4.7	5.5	94	102	60	4.9	489	61	14.3	43.5	32	89	29	33	0	0	0	0	1	0	1	0	0	0	0	43	132	203	202
1835	41	0	15.6	22	17	166	27	0.8	7.2	4.3	5.2	74	92	60	4.4	383	61	12	37.9	22	99	31	32	0	0	0	0	0	1	0	0	0	0	0	81	148	232	53
1836	44	0	17.5	20	17	138	25	1	6.8	4.3	4.9	86	87	60	4.4	409	48	13.3	39.7	24	97	33	34	1	0	0	0	0	0	3	0	0	0	0	105	65	179	79
1837	44	0	18.4	16	15	112	14	0.9	7	4.4	5	81	96	60	3.2	384	36	12.1	37.6	25	98	32	32	1	0	0	0	0	0	0	0	0	0	0	88	78	177	50
1838	54	0	19.1	21	13	207	11	1.4	7.3	4.4	5.4	78	89	60	4.8	467	39	13.7	42.7	24	91	29	32	1	0	0	0	0	0	1	0	0	0	0	72	135	208	57
1839	39	0	28.8	19	26	149	30	0.7	6.7	4.1	5.2	99	136	60	4.8	469	50	13.8	41.7	21	89	29	33	0	0	0	1	1	0	0	0	0	0	0	46	102	159	92
1840	53	0	17	23	15	200	15	0.7	7.5	4.3	5.4	96	96	60	3.6	419	47	11.5	37.1	15	89	27	31	1	0	0	0	0	0	0	0	0	0	0	98	117	218	37
1841	36	0	18.5	17	14	231	16	0.5	7.7	4.4	5.3	87	97	60	3.6	485	79	9.5	33.3	30	69	20	29	0	0	0	0	0	0	0	1	0	0	0	66	98	174	39
1842	47	1	20.5	35	28	223	18	0.8	6.5	4.1	5.5	99	88	60	6.1	503	53	16	47.5	16	94	32	34	0	0	0	0	0	1	0	1	0	0	0	69	128	207	57
1843	42	0	21.7	23	18	92	12	0.9	6.9	4.2	5.3	88	82	60	4.3	456	41	13.3	41.2	23	90	29	32	0	0	0	0	0	0	1	0	0	0	0	98	126	232	50
1844	42	1	19	17	12	128	18	0.8	7.3	4.5	5.5	87	97	60	8.4	486	47	14.4	43.1	20	89	30	33	1	0	0	0	1	0	0	1	0	0	0	84	60	154	38
1845	53	0	18.5	22	27	199	13	0.8	6.9	4.1	5.5	84	96	60	3.6	405	40	12.8	38.9	19	96	32	33	1	0	0	0	0	0	0	0	0	0	0	101	159	271	37
1846	59	1	23.5	20	17	185	53	1.1	7.4	4.4	5.2	94	99	60	5.8	554	54	16	48.7	25	88	29	33	1	0	0	1	0	1	1	1	1	0	1	61	129	202	84
1847	44	1	22.8	22	23	158	30	0.7	7	4.5	5.3	88	93	60	5.7	479	52	15	45.2	22	94	31	33	1	0	0	0	0	0	0	1	1	0	0	52	150	212	140
1848	34	0	18.1	14	11	186	13	0.9	6.5	3.9	5.5	82	100	60	3.4	479	47	11.4	37.1	31	78	24	31	0	0	0	0	0	0	0	1	0	0	0	87	123	218	68
1849	59	0	21.9	21	23	292	18	0.6	6.7	4.3	5.5	84	100	60	5.1	415	41	12.8	40.5	22	98	31	32	0	0	0	0	0	0	1	0	0	0	1	42	123	196	143
1850	35	1	20.1	20	12	209	13	1.6	6.9	4.5	5.5	92	108	60	4.7	453	32	14	42.7	20	94	31	33	1	0	0	0	0	0	0	0	0	0	0	100	72	172	46
1851	39	1	18	24	19	182	14	1.1	7.2	4.3	4.6	77	96	60	5.3	451	45	14	42.8	24	95	31	33	0	0	0	0	0	0	0	1	0	1	0	70	82	162	37
1852	59	0	21.5	23	25	181	40	0.8	7.4	4.6	5.4	105	88	60	6.6	465	58	14.6	44.3	24	95	31	33	1	0	0	0	0	0	1	0	0	0	0	87	92	184	62
1853	61	0	18.3	22	16	284	10	0.7	6.3	3.7	5.4	83	103	60	4.2	406	53	12.3	38.4	18	95	30	32	0	0	0	0	0	0	0	0	0	0	1	90	101	192	42
1854	45	1	22.9	17	16	201	18	1.2	6.8	4.6	5	92	98	60	4	472	51	14.3	42.1	21	89	30	34	1	0	0	0	0	1	1	0	0	0	0	87	101	191	59
1855	39	1	22.4	29	39	185	30	0.9	7.1	4.5	5.6	95	99	60	5.2	498	50	15.3	46	24	92	31	33	0	0	0	0	1	0	0	1	0	1	0	75	99	189	65
1856	53	0	22	18	13	234	13	0.9	7	4.3	5.2	79	114	60	4.6	438	49	12.5	39.3	21	90	29	32	1	0	0	0	0	0	1	0	0	1	0	74	106	190	54
1857	42	0	19.9	15	15	199	12	0.5	7.7	4.4	5.5	84	94	60	6.1	481	38	13.5	42.9	18	89	28	32	0	0	0	0	0	0	0	0	0	0	0	86	126	228	54
1858	52	1	17.1	22	22	205	17	0.9	6.8	4.4	5.6	89	99	60	8	452	32	12.1	38	15	84	27	32	0	0	0	0	0	0	3	1	0	0	1	80	107	192	34
1859	39	0	19.3	23	15	174	14	0.6	6.7	3.9	5.5	81	101	60	3.8	425	47	10.3	34.1	19	80	24	30	0	0	0	0	1	0	0	0	0	0	0	92	89	191	42
1860	43	0	21.4	21	12	111	11	1	6.7	4.1	5.4	78	90	60	5.1	456	73	12.9	40.1	28	88	28	32	1	0	0	0	0	1	0	0	1	0	1	68	104	182	45
1861	52	1	25.5	27	29	237	68	0.7	7.2	4.3	5.4	88	97	60	6.3	489	64	14.4	45	23	92	29	32	1	0	0	1	0	0	1	1	1	0	1	61	127	199	108
1862	41	1	19.5	13	15	171	39	0.9	6.7	4.4	5.6	87	97	60	6	482	64	14.5	43.4	23	90	30	33	1	0	0	0	0	1	0	0	0	0	1	61	87	159	121
1863	53	1	21.2	24	21	258	15	0.5	6.4	3.9	5	91	91	60	4.5	456	44	14.3	42	18	92	31	34	1	0	0	0	0	1	0	1	1	0	1	51	96	156	69
1864	49	0	19.9	20	18	178	20	0.6	7.2	4.1	5	79	94	60	4.3	479	44	14	43.7	25	91	29	32	0	1	0	0	0	1	0	0	0	0	1	99	147	255	33
1865	54	1	20	18	20	227	22	0.7	6.7	4.3	10.2	246	91	60	2.9	457	144	14.6	44.5	25	97	32	33	1	0	1	0	0	0	1	0	0	0	1	44	155	218	85
1866	57	1	22.7	42	65	271	250	1.3	7.2	4.5	5.2	92	110	60	4.8	605	43	19.9	61.5	19	102	33	32	1	0	1	1	0	0	0	0	0	0	1	73	95	181	145
1867	68	1	24.3	21	12	192	39	0.6	6.9	4.3	5.5	93	99	60	6.8	382	57	12.7	39.4	27	103	33	32	1	1	0	0	1	1	0	0	0	0	1	44	99	165	126
1868	62	1	27	28	30	184	55	0.6	7.5	4.3	5.5	107	118	60	5.9	478	38	14.9	44.7	23	94	31	33	1	1	0	1	0	0	1	1	0	1	0	38	141	203	145
1869	67	1	22.3	45	18	197	34	0.9	6.7	4.1	5.5	81	92	60	8.3	468	64	14.9	45.2	26	97	32	33	1	0	1	1	0	0	0	0	0	1	1	52	124	189	60
1870	59	1	17.2	22	16	104	44	1.3	7	4.2	4.8	97	107	60	7	489	53	15.4	46.8	22	96	32	33	1	0	1	0	0	0	0	1	0	0	1	100	101	209	55
1871	57	0	21.2	27	17	160	41	0.8	7.3	4.4	5.1	85	99	60	3.3	378	49	12.8	39.8	19	105	34	32	1	0	1	0	0	0	0	0	0	0	0	71	150	235	112
1872	25	1	22.1	25	45	198	17	0.8	7.6	4.8	4.9	87	84	60	6.1	494	41	14.5	42.4	25	86	29	34	1	0	1	0	0	0	0	0	0	0	0	71	94	181	107
1873	44	1	27.2	16	26	207	23	0.6	7.1	4.3	5.1	87	96	60	7.3	492	67	14.9	44.2	30	90	30	34	1	0	1	1	0	0	1	0	0	0	0	38	212	279	150
1874	49	1	25.7	29	63	205	53	0.6	6.8	4.4	5.5	96	92	60	7.4	493	102	15.5	45.6	31	93	31	34	0	0	1	0	0	0	1	0	0	0	0	33	128	209	310
1875	51	1	18.4	18	11	130	18	0.6	6.7	4.2	5.5	95	98	60	2.6	449	59	13.8	43.6	24	97	31	32	1	0	1	0	0	0	0	0	0	0	0	64	122	186	67
1876	43	1	19.4	16	10	155	13	1	6.8	4.5	5	91	99	60	6.1	439	49	14.2	43.4	20	99	32	33	1	0	1	0	0	1	1	0	0	1	0	57	103	165	71
1877	63	1	21.3	21	18	132	19	0.5	6.5	4	5.5	85	110	60	5.6	406	33	13.7	39.8	23	98	34	34	1	0	1	0	0	0	0	0	0	0	0	88	115	201	39
1878	56	1	24	20	22	201	64	0.8	6.8	4.3	5	96	98	60	7.1	505	42	16.3	47.7	21	95	32	34	1	0	1	1	0	1	0	0	0	0	0	49	159	225	163
1879	35	0	18.9	16	14	197	12	0.4	7.9	4.5	5.4	94	92	60	3.3	435	72	12.6	38.7	29	89	29	33	0	1	0	0	1	0	3	0	1	1	0	63	143	210	61
1880	48	0	18	20	15	129	16	0.5	7	3.8	4.9	80	110	60	5	381	47	11.8	36.1	20	95	31	33	1	1	0	0	0	0	3	1	0	0	0	69	81	159	79
1881	47	0	19.2	19	12	105	11	1	7.1	4.3	5.4	91	90	60	3.2	436	31	10.5	34.6	21	79	24	30	1	1	0	0	0	1	1	0	0	0	0	83	102	197	59
1882	52	1	19.9	25	18	243	33	0.9	7.4	4.4	5.3	75	91	60	4.6	464	44	14.2	42.7	28	92	31	33	1	1	0	0	0	0	3	0	0	0	0	87	158	261	68
1883	45	0	19.4	18	16	85	25	0.7	6.6	4.3	5.2	84	105	60	3.9	407	36	12.6	38.1	19	94	31	33	1	1	0	0	0	1	0	0	1	0	0	76	106	186	59
1884	65	0	18.4	17	12	189	11	0.9	6.8	4.3	5.5	80	94	60	2.6	430	48	12.8	39.2	20	91	30	33	0	1	0	0	1	1	3	0	0	0	1	72	183	265	61
1885	48	1	19.3	20	19	230	22	0.7	7	4.6	5.5	95	91	60	3.5	476	39	14.4	43.4	22	91	30	33	1	1	0	0	0	0	3	1	0	0	0	80	144	230	76
1886	46	0	20.6	14	10	82	11	1	7.1	4.3	4.7	79	97	60	3.3	403	40	12	36.8	24	91	30	33	1	1	0	0	1	0	1	0	0	0	0	89	90	188	39
1887	54	0	21.7	22	23	265	14	0.3	7.2	4.2	5.9	102	93	60	4.2	433	59	13	40.7	25	94	30	32	0	1	0	0	0	0	1	0	0	0	0	78	96	191	185
1888	59	1	21.9	20	18	167	36	0.7	7.3	4.4	5.3	101	94	60	6.4	489	42	15.1	46.7	19	96	31	32	1	1	0	0	0	1	0	1	0	0	0	59	148	216	76
1889	44	0	22.5	22	25	325	63	0.6	7.6	4.2	5.7	93	105	60	4.8	472	84	10.5	34.7	38	74	22	30	1	1	0	0	0	0	0	0	0	0	1	63	197	277	135
1890	57	1	25	16	21	149	37	2	6.5	4.4	5.4	92	100	60	6.1	491	49	15.2	45.9	25	94	31	33	0	1	0	1	0	0	0	1	0	0	0	46	109	183	145
1891	36	1	19.4	11	13	186	19	0.8	6.9	4.5	5.3	95	105	60	5.3	516	85	15.4	46.4	20	90	30	33	1	1	0	0	0	0	0	0	0	0	1	76	109	194	102
1892	40	0	20.6	14	12	88	12	0.8	6.8	4	5.2	78	101	60	6.1	422	62	13.8	41.3	24	98	33	33	1	0	0	0	0	0	0	0	0	0	0	77	89	178	128
1893	36	0	17.9	18	15	106	12	0.8	7.2	4.5	5.2	93	90	60	3.6	426	28	12.3	37.5	26	88	29	33	0	0	0	0	1	0	0	0	0	0	0	62	81	148	37
1894	40	1	20.8	25	19	119	17	0.7	7.1	4.3	5.1	94	92	60	6.1	439	40	14.3	42	17	96	33	34	1	0	0	0	0	0	0	1	0	0	0	45	59	105	43
1895	44	0	23.1	19	17	208	14	0.6	7.5	4.5	5.3	86	105	60	5.2	454	63	13.8	42.4	29	93	30	33	1	0	0	0	0	0	1	1	0	0	0	73	200	281	118
1896	35	0	19.2	13	9	150	8	0.7	6.9	4.4	5.3	80	106	60	3.8	414	39	12.4	38.7	19	94	30	32	0	0	0	0	0	0	0	0	0	0	0	66	147	223	82
1897	30	0	23.4	16	16	360	32	0.9	7.7	4.8	5.2	78	102	60	4.7	465	48	13.7	41	23	88	30	33	0	0	0	0	1	0	0	0	0	0	0	61	156	228	81
1898	41	0	18	22	16	160	30	1.1	6.5	3.6	5.7	82	100	60	3.8	403	78	11.9	36.3	29	90	30	33	1	0	0	0	0	1	0	1	0	0	0	68	98	176	36
1899	52	0	17.8	33	43	247	146	0.8	6.8	4.2	5.8	98	92	60	4.4	433	34	13.3	41.4	14	96	31	32	1	0	0	0	0	1	1	0	0	0	0	88	157	253	82
1900	48	0	21.9	15	13	131	15	0.9	6.6	4	5	77	112	60	2.4	450	47	12.4	38	18	84	28	33	0	0	0	0	0	0	0	0	0	0	0	71	103	188	70
1901	47	0	19.7	20	18	196	18	0.5	7.2	4.5	5.5	85	104	60	3.9	479	60	13.6	41.7	19	87	28	33	0	0	0	0	0	1	1	0	0	0	0	65	109	192	71
1902	39	0	19.3	19	12	116	11	0.9	6.6	4.2	5.2	85	103	60	3.9	447	42	13.8	41.5	22	93	31	33	0	0	0	0	0	0	1	0	0	0	0	65	93	171	57
1903	46	0	18.4	34	31	222	19	0.6	7.3	4.2	4.9	84	95	60	3.6	454	35	13.3	40	24	88	29	33	0	0	0	0	0	1	0	0	0	0	0	65	80	151	36
1904	43	0	19.7	19	17	197	30	1.3	7.1	4.2	4.9	90	99	60	2.4	408	40	12.7	38.4	29	94	31	33	1	0	0	0	0	0	1	1	0	0	0	74	99	181	50
1905	55	0	19.6	20	15	225	18	0.6	6.8	4	5.3	87	96	60	3.6	449	33	12.9	39.2	21	87	29	33	0	0	0	0	0	0	0	0	0	0	0	88	90	186	72
1906	39	0	20.6	16	11	155	10	0.7	7.4	4.5	4.7	93	94	60	3.4	450	60	13.6	39.6	19	88	30	34	0	0	0	0	0	0	0	0	0	0	0	67	97	178	63
1907	52	0	22.3	17	16	187	14	0.5	6.9	4.3	5.7	90	97	60	2.8	478	47	13.4	41.1	23	86	28	33	0	0	0	0	0	0	1	0	0	0	0	78	135	228	61
1908	41	1	22.1	22	22	123	18	0.7	7	4.5	5	84	97	60	5.7	464	48	14.3	40.4	26	87	31	35	1	0	0	0	1	0	1	0	1	0	0	42	139	198	149
1909	37	0	16.6	17	12	204	11	1.1	6.7	4.3	5.2	94	122	60	4.9	431	55	13.7	41.8	24	97	32	33	1	0	0	0	0	0	1	1	0	0	0	65	123	193	60
1910	49	0	18.8	16	13	171	19	0.7	7.4	4.3	5.4	97	103	60	3.8	436	42	13.7	41.2	24	95	31	33	1	0	0	0	0	0	0	1	1	1	0	79	123	213	58
1911	34	0	20.1	16	13	151	15	0.6	7	4.2	5.6	83	101	60	4.2	443	63	11.8	37.9	24	86	27	31	0	0	0	0	0	0	1	1	0	0	0	92	105	205	55
1912	45	0	18.1	14	8	120	22	0.5	6.6	4	4.8	85	94	60	3.4	406	53	12	37.1	31	91	30	32	1	0	0	0	0	0	0	0	0	1	0	99	80	186	43
1913	69	0	21.9	22	17	194	17	0.8	6.8	4.2	5.3	78	138	60	4	447	42	13.2	41.1	27	92	30	32	0	0	0	1	0	0	3	0	0	0	0	54	160	235	178
1914	54	0	18.7	24	15	164	12	0.5	7.2	4.3	5.2	103	101	60	4	396	56	12.3	38.8	19	98	31	32	0	0	0	0	0	0	0	0	0	1	0	104	154	267	62
1915	44	0	22.1	12	8	148	14	0.6	6.8	4.1	5.5	91	105	60	3.4	432	52	13	39.1	27	91	30	33	1	0	0	0	0	1	0	1	0	0	0	83	58	151	56
1916	41	0	16.8	15	9	181	17	0.6	6.7	4	5.6	75	95	60	4	409	38	11.6	35.7	22	87	28	33	0	0	0	0	0	0	1	0	0	0	0	80	69	156	78
1917	58	0	22.8	18	15	226	15	1.3	7.7	4.3	5.4	88	94	60	4.5	343	46	11.3	35.2	21	103	33	32	0	0	0	0	0	0	0	0	0	0	0	54	157	225	211
1918	36	0	18.5	16	15	139	10	0.9	6.5	3.9	4.9	81	102	60	4	405	45	12.2	37.5	26	93	30	33	1	0	0	0	0	0	1	1	0	0	1	58	78	144	28
1919	28	0	19.3	17	11	122	14	0.5	7.5	4.2	5	83	87	60	4.3	445	42	13.3	40.7	23	92	30	33	1	0	0	0	0	0	0	0	0	0	1	84	69	163	57
1920	40	1	20.3	16	33	231	25	1.1	6.9	4.4	5.4	93	101	60	5	517	48	15.1	44.9	23	87	29	34	1	0	0	0	0	1	3	0	0	0	0	61	80	157	111
1921	54	0	24.3	32	23	200	29	0.9	7.9	4.7	5.2	85	88	60	6.8	430	61	14.3	40.6	20	94	33	35	0	0	0	0	0	0	0	0	0	0	1	85	202	310	79
1922	37	0	18.5	23	17	176	25	1	7.5	4.6	5.2	101	99	60	4	495	47	14.4	44.1	23	89	29	33	1	0	0	0	0	1	0	1	0	0	0	78	133	226	131
1923	42	0	21	18	24	159	14	0.7	6.7	4.1	5.3	86	94	60	4	412	97	13.1	38	25	92	32	35	1	0	0	0	0	0	1	0	0	0	0	67	153	229	97
1924	23	0	19.5	19	12	120	10	0.9	7.2	4.7	5	83	117	60	4.4	396	51	12.5	38.5	20	97	32	33	1	0	0	0	0	0	3	1	0	1	0	63	103	172	46
1925	50	0	21.6	21	18	177	11	1.4	6.8	4.4	5.4	91	106	60	3.5	447	56	13	41.1	20	92	29	32	1	0	0	0	0	1	1	0	0	0	0	71	97	174	55
1926	60	0	23.3	21	22	201	23	1.2	7.5	4.4	5.7	110	92	60	4.8	450	65	13.6	40.7	21	90	30	33	0	0	0	0	0	0	0	0	0	0	1	42	149	211	215
1927	55	1	21.8	15	18	144	16	0.8	6.9	4.3	5.9	95	98	60	6.2	486	89	14.4	41.9	17	86	30	34	0	0	0	0	0	0	1	1	0	0	1	44	139	192	95
1928	40	0	19.6	18	26	248	10	0.8	7	4.5	4.8	87	105	60	4.3	461	57	13.9	42.5	29	92	30	33	1	0	0	0	1	0	1	1	1	0	0	105	196	303	77
1929	36	0	16.5	19	16	160	18	1.2	6.9	4.2	4.9	84	92	60	4	445	35	13.3	40.2	18	90	30	33	0	0	0	0	1	0	3	0	0	0	1	80	94	182	33
1930	43	0	22.9	21	21	142	24	0.8	6.7	4.2	5.1	98	90	60	4.1	436	43	13.7	40	24	92	31	34	1	0	0	0	0	0	1	0	0	0	0	55	112	189	144
1931	40	0	20.8	17	15	181	15	0.5	7.1	4.1	5.5	89	100	60	4.3	385	54	7.8	28.5	37	74	20	27	1	0	0	0	0	0	3	0	0	0	1	55	145	213	97
1932	49	1	23.8	17	11	147	21	0.8	6.9	4.2	5.2	98	87	60	5.7	474	73	15	43.7	23	92	32	34	0	0	0	1	1	0	0	0	1	0	1	62	107	175	58
1933	39	0	19.3	22	16	134	15	1.2	6.4	4.2	5.2	82	92	60	4.1	430	37	13	40.9	25	95	30	32	0	0	0	0	0	0	0	0	0	0	0	98	85	195	50
1934	59	1	20.9	19	21	189	35	0.6	7.4	4.6	6.1	116	96	60	5.1	508	51	14.9	44.9	25	88	29	33	1	0	0	0	0	0	1	0	0	0	0	55	140	218	290
1935	40	1	17.8	15	12	226	14	1	6.9	4.4	5.3	94	101	60	5	496	38	15.5	46.4	27	94	31	33	0	0	0	0	1	0	0	1	1	0	0	69	112	190	78
1936	43	0	23.3	25	45	214	141	0.5	7.4	4.6	5.4	90	96	60	2.5	450	51	13.7	41.4	23	92	30	33	0	0	0	0	1	0	0	0	0	0	1	53	161	243	270
1937	43	0	18.4	19	14	169	10	0.5	6.7	4.1	5.1	77	103	60	4.5	416	49	12.9	40.1	19	96	31	32	0	0	0	0	0	0	1	0	0	0	1	75	109	199	84
1938	42	0	19.8	18	11	122	21	0.8	7	4	5	80	96	60	5.9	388	39	12.2	39.4	31	102	31	31	1	0	0	0	0	1	1	1	1	0	0	88	99	200	81
1939	57	0	18.5	30	25	217	29	1	7.3	4.4	5.5	70	89	60	5.7	439	43	13.3	41.8	23	95	30	32	1	0	0	0	0	1	1	0	0	0	1	122	116	250	25
1940	31	0	18.5	18	16	169	14	0.7	7.3	4.1	5	84	87	60	3.5	444	52	13	40.3	27	91	29	32	1	0	0	0	0	0	0	0	0	0	1	85	98	199	74
1941	32	0	21	15	9	102	10	0.4	6.9	4.3	5.2	81	109	60	3.9	376	34	11.3	35.9	22	96	30	32	0	0	0	0	1	0	0	0	0	0	1	80	76	163	82
1942	49	0	22.1	13	11	210	9	0.7	6.9	4.2	5.4	85	113	60	3.2	447	50	13.1	39.5	21	88	29	33	1	0	0	1	0	0	1	0	0	0	0	96	86	187	33
1943	49	0	23.5	12	12	140	14	0.6	6.3	3.6	5.4	96	92	60	4.8	402	45	11.7	36.7	22	91	29	32	1	0	1	0	0	0	1	0	0	0	0	66	139	213	94
1944	35	1	24.9	17	29	265	214	1	6.9	4.5	5.1	77	108	60	6.2	507	50	15.7	46.3	27	91	31	34	1	0	1	1	0	0	1	1	0	0	0	53	131	211	162
1945	60	0	23.4	17	12	197	12	0.8	7.1	4.3	6.2	97	109	60	5.2	448	44	13.2	41.3	23	92	30	32	0	0	1	0	1	1	1	0	0	1	0	58	164	228	96
1946	53	1	20.1	16	15	220	21	0.6	6.6	4.3	5.1	88	91	60	5.7	499	45	15.6	47.5	18	95	31	33	1	0	1	1	0	0	3	1	0	0	0	47	97	159	108
1947	64	0	23.5	27	19	113	9	0.4	6.1	3.7	5.7	107	103	60	4.9	373	66	11.3	35.2	30	94	30	32	0	0	1	0	0	0	3	1	0	0	1	63	146	231	127
1948	56	0	17.9	19	13	261	27	1	7.1	4.4	5.4	94	91	60	4.3	439	38	14.1	43	18	98	32	33	1	0	1	0	0	0	0	0	0	0	0	105	95	206	73
1949	40	1	19.3	25	25	176	29	0.4	6.7	4.5	5.3	97	95	60	5	446	74	13.6	41.8	32	94	31	33	1	0	1	0	1	0	1	1	0	1	0	58	112	182	71
1950	38	0	20.7	17	12	180	9	0.8	7	4.3	5	88	100	60	4.1	433	37	13.3	41.1	19	95	31	32	0	1	0	0	0	0	0	0	1	0	1	84	89	176	66
1951	47	0	22.4	20	11	170	13	1.5	6.7	3.9	5.1	84	98	60	3.4	405	44	12.8	39.3	20	97	32	33	1	1	0	0	0	1	0	0	0	0	0	76	114	193	41
1952	49	0	20.7	64	64	237	21	1.1	7.8	4.3	5.2	83	86	60	4.2	339	22	11.1	34.4	9	102	33	32	0	1	0	0	0	0	0	0	0	0	0	52	64	122	34
1953	37	1	21.5	13	11	222	14	1.1	6.8	4.2	5.1	88	109	60	6.7	449	46	14.7	43.7	19	97	33	34	0	1	0	0	0	0	1	1	1	0	0	54	68	135	44
1954	41	0	17.7	16	15	156	12	0.9	7	4	5.3	78	104	60	4	473	44	13.5	41.6	14	88	29	33	0	0	0	0	0	0	0	0	0	0	0	61	105	175	68
1955	39	0	22.9	21	21	140	21	0.6	7.4	4.3	5.2	91	85	60	3.9	435	47	12.8	37.9	25	87	29	34	1	0	0	0	0	0	0	1	0	0	0	57	127	189	68
1956	41	0	19.5	16	11	195	19	0.7	6.9	4.2	5.3	91	97	60	2.1	422	42	13.1	39.3	27	93	31	33	0	0	0	0	1	0	0	0	0	0	0	51	85	143	34
1957	38	0	20.6	18	13	157	10	2.3	7.1	4.3	5.2	83	89	60	3.8	428	51	12.1	38.4	23	90	28	32	1	0	0	0	0	0	0	1	0	0	0	65	120	184	21
1958	35	0	19.5	15	9	166	7	0.6	6.7	3.8	4.6	66	102	60	3.7	395	64	12.5	36.3	19	92	32	34	0	0	0	0	0	0	0	0	0	0	0	64	144	227	174
1959	39	0	17.6	18	13	167	13	1.2	7.7	4.8	5.6	101	109	60	3.9	461	41	13.1	41.2	28	89	28	32	1	0	0	0	0	0	0	0	0	0	0	94	81	183	55
1960	41	0	19.5	18	13	124	10	0.7	6.8	4.2	5.1	84	90	60	5	402	38	12.1	36.6	19	91	30	33	1	0	0	0	0	1	0	0	0	0	0	78	64	143	31
1961	51	0	21.1	21	14	198	28	0.8	7.6	4.3	4.9	90	97	60	4	436	53	13.5	42.3	22	97	31	32	0	0	0	0	1	0	0	0	1	0	0	73	109	186	77
1962	38	0	20.9	16	18	145	31	0.9	7.6	4.7	5.1	94	102	60	2.8	506	49	15.2	43.7	22	86	30	35	1	0	0	0	0	0	0	0	0	0	1	78	95	186	114
1963	54	0	20.2	19	19	216	8	0.6	6.7	4.4	5.1	83	104	60	3.4	430	33	13.3	40	19	93	31	33	0	0	0	0	0	0	1	0	0	0	0	75	90	179	98
1964	54	0	18.8	19	15	210	11	0.7	6.9	4.5	5.3	76	101	60	4.1	453	36	12.8	40.3	23	89	28	32	0	0	0	0	0	0	1	1	1	0	0	95	119	222	68
1965	36	1	22.3	19	21	227	20	1	6.9	4.4	4.9	91	96	60	5.2	507	59	14.8	45.1	24	89	29	33	1	0	0	0	1	0	0	1	0	0	0	82	79	166	78
1966	42	0	19.3	14	7	94	15	0.9	6.9	4.3	5.3	85	102	60	3.7	394	53	11.7	36.1	16	92	30	32	0	0	0	0	0	0	0	0	0	0	0	53	88	151	85
1967	53	1	22.9	20	19	191	32	0.7	6.7	4.1	5	82	100	60	5.1	453	39	14.2	42.8	17	95	31	33	1	1	0	0	0	0	0	1	0	0	0	80	92	187	71
1968	65	1	22.4	25	20	196	21	0.9	7.4	4.4	6.4	125	94	60	4.9	487	39	13.7	41.8	19	86	28	33	1	1	0	0	0	0	0	1	0	0	1	69	150	224	71
1969	50	1	23.4	16	21	165	47	0.6	6.5	4.1	5.7	109	94	61	5.6	485	47	13.2	40.9	25	84	27	32	1	0	1	0	1	0	1	1	1	0	0	65	88	161	52
1970	40	0	18.4	25	24	226	11	1	7.3	4.3	5.1	91	100	61	4.1	438	46	13.9	41.5	21	95	32	34	0	1	0	0	0	0	0	1	0	1	0	66	89	165	42
1971	39	1	24.1	27	40	170	61	0.6	7.1	4.4	5.4	99	107	61	6.6	508	58	15.4	46.9	20	92	30	33	1	1	0	1	0	0	0	1	0	0	0	68	144	230	126
1972	55	0	25.3	22	14	210	15	0.7	7.1	4.2	5.3	91	103	61	5	431	47	13.4	40.8	24	95	31	33	1	0	0	1	1	1	0	0	0	0	0	72	102	181	49
1973	38	0	19.1	16	14	350	10	0.5	7.1	4.3	5.1	73	121	61	4.7	427	47	13	38.8	24	91	30	34	0	0	0	0	0	0	3	0	1	0	0	60	110	181	54
1974	47	0	19.6	18	23	130	26	1.2	6.9	4.3	5.1	92	95	61	4	377	55	11.7	35.3	27	94	31	33	0	0	0	0	1	0	3	0	0	0	0	57	96	157	48
1975	44	0	23.2	17	11	73	34	1	7	4.4	5.2	77	114	61	3.7	445	55	12.8	39.6	23	89	29	32	0	0	0	0	0	0	0	0	0	0	0	81	83	168	50
1976	48	0	20.9	16	14	230	21	0.6	7.5	4.4	5.6	90	100	61	5.5	443	37	12.9	39.8	26	90	29	32	0	0	0	1	1	0	0	0	0	1	0	60	152	223	128
1977	43	1	20.5	23	21	120	19	1.1	6.9	4.3	4.9	90	96	61	3	532	48	16.1	47.6	23	90	30	34	1	0	0	0	0	0	0	0	0	0	0	75	105	187	80
1978	44	1	25.7	21	20	231	15	0.6	6.9	4.1	5.2	74	92	61	5.9	464	40	14	41.5	19	89	30	34	0	0	0	1	0	1	1	0	0	0	1	58	93	162	37
1979	43	1	22.4	21	29	199	24	1.7	7	4.3	4.8	92	94	61	5.8	492	42	15.3	44.7	20	91	31	34	0	0	0	0	1	0	1	1	0	0	0	39	165	229	142
1980	58	1	19.2	22	19	138	21	0.9	6.5	4.4	5.4	106	98	61	3.5	431	28	14.3	43	17	100	33	33	1	0	0	0	0	1	1	0	0	0	0	94	74	172	29
1981	42	0	17.3	18	15	134	13	1.6	6.8	4.2	5.2	82	91	61	3.9	461	48	13.2	40.9	15	89	29	32	0	0	0	0	0	0	1	0	0	1	0	80	80	166	59
1982	61	1	20.5	19	18	229	36	1.4	6.7	4.2	5.7	113	91	61	4.8	540	62	16.6	49.6	22	92	31	34	1	0	1	0	0	1	1	0	0	0	1	70	74	148	35
1983	57	0	21.4	14	15	267	14	0.8	7	4.4	7.4	133	100	61	4.3	404	40	12.2	35.8	17	89	30	34	0	0	0	0	1	0	3	0	1	0	0	70	152	227	57
1984	53	0	20.1	26	21	288	21	1	6.9	4.5	6.6	110	94	61	4.8	419	46	13.2	40.4	25	96	32	33	0	0	0	0	0	0	1	1	0	1	0	111	136	259	55
1985	66	1	25	27	32	188	26	1.1	6.9	4.4	5.7	103	95	61	4.4	494	47	14.8	44.5	25	90	30	33	1	1	0	1	0	1	0	1	1	0	0	59	123	191	40
1986	75	1	20.2	21	19	183	32	1	7	4.4	5.5	94	98	61	4.5	417	65	13.1	40.6	29	97	31	32	1	0	1	0	1	0	3	0	0	0	1	57	127	197	109
1987	38	1	21.7	21	37	210	69	1.6	7.8	4.6	4.6	83	104	61	4.7	481	31	15.3	44.9	24	93	32	34	0	0	1	1	1	0	0	0	0	1	0	63	110	185	88
1988	38	1	27.9	41	75	242	50	0.8	7	4.1	5.3	95	114	61	5.4	511	80	16.4	47.6	18	93	32	35	1	0	1	1	1	0	0	0	0	0	0	50	127	197	179
1989	33	1	31.5	76	181	244	124	0.9	7.2	4.8	5.1	85	104	61	9.5	536	79	16.6	47.6	21	89	31	35	1	0	1	1	1	0	0	1	0	0	0	54	144	225	155
1990	61	0	21	13	11	237	15	0.5	7.1	4.2	5.3	83	100	61	6.4	401	55	12.8	40.1	18	100	32	32	0	0	1	0	0	0	0	0	0	0	0	100	114	230	50
1991	52	0	21.3	21	23	199	43	1.5	7.2	4.6	4.8	87	101	61	5.3	427	47	13.7	40	17	94	32	34	1	0	1	0	0	0	3	0	0	0	1	60	105	180	99
1992	45	1	22.6	17	13	160	11	0.9	6.5	4.3	5.4	91	107	61	4.2	491	42	14.7	44.5	19	91	30	33	1	0	1	0	0	0	1	0	0	0	0	60	75	147	36
1993	35	1	23.5	21	28	233	26	0.8	6.5	4.1	5.1	93	113	61	6.4	529	85	16.2	47.9	25	91	31	34	0	0	1	1	1	0	3	1	0	0	1	54	85	152	93
1994	47	0	20.3	22	20	211	16	0.9	6.8	4.2	5.4	86	90	61	5.5	509	63	14.9	44.4	29	87	29	34	0	0	1	0	0	0	0	0	1	0	0	74	145	230	81
1995	50	1	21.4	18	15	236	16	0.5	7.8	4.7	5.2	86	89	61	6.7	520	75	16	48.2	38	93	31	33	1	0	1	0	0	0		0	1	1	0	47	167	252	332
1996	53	1	26.1	13	25	165	32	1	6.5	4.3	6.1	115	98	61	5.3	504	65	15.6	46.2	19	92	31	34	1	0	1	1	0	0	0	1	0	0	0	31	112	162	190
1997	42	1	23	18	17	225	19	0.7	6.9	4.3	5.2	117	93	61	6	437	63	14.6	42.3	16	97	33	35	0	0	1	0	1	0	3	0	0	0	0	73	128	203	66
1998	35	1	18.4	16	16	141	16	1	6.5	4.3	5.4	96	98	61	5.9	453	49	15	44.1	18	97	33	34	0	0	1	0	0	0		1	0	1	0	54	77	142	109
1999	34	1	16.7	17	12	290	21	0.6	6.4	4.3	5.4	89	106	61	6.5	415	87	13.2	40.6	17	98	32	33	0	0	1	0	0	0	3	1	0	1	0	56	80	144	67
[truncated: 13,680 more rows]
